# Supplementary material for: Vikrahraun—the 1961 basaltic lava flow eruption at Askja, Iceland: morphology, geochemistry, and planetary analogs
Source: Earth Planets Space. 2022 Nov 12;74(1):168. doi: 10.1186/s40623-022-01711-5 (PMC9653356; doi:10.1186/s40623-022-01711-5)
Supplement: Supplementary file 1 — Additional file 1: Contains sample locations, an analytical summary containing a table of contents for Additional files 1-3, topographic profile data, and flow volume calculations, crystallinity, vesicularity, density, whole-rock chemistry, mineral chemistry, and additional calculations [file 40623_2022_1711_MOESM1_ESM.xlsx]

## Sheet: (1.1) Samples
Name	Latitude	Longitude	Type	Event	Distance from vent (km)	Lobe
IIAU15-001	N 65°3' 52.91"	W 16°43' 28.92"	Vent Scoria		0.12776
IIAU15-002	N 65°3' 52.91"	W 16°43' 28.92"	Vent Scoria		0.12776
IIAU15-003	N 65°3' 55.44"	W 17°43' 35.76"	Vent Scoria		0.0186973
IIAU15-004	N 65°3' 57.25"	W 18°43' 36.84"	Vent Scoria		0.000565103
IIAU15-005	N 65°3' 57.96"	W 19°43' 49.8"	Vent Scoria		0.0340751
IIAU15-006	N 65°3' 58.68"	W 20°43' 49.8"	Vent Scoria		0.0229453
IIAU15-007	N 65°3' 59.75"	W 21°43' 48.72"	Vent Scoria		0.0244788
IIAU15-008	N 65°4' 1.2"	W 22°43' 45.12"	Vent Scoria		0.07751
IIAU15-009	N 65°4' 3.73"	W 23°42' 38.16"	Pahoehoe	2	0.783376	Mid Lobe
IIAU15-011	N 65°4' 19.19"	W 24°42' 28.08"	Pahoehoe	2	1.30205	N Lobe
IIAU15-012	N 65°4' 4.09"	W 25°41' 42"	Pahoehoe	2	1.52462	Mid Lobe
IIAU15-013	N 65°4' 14.88"	W 26°41' 21.48"	A'a	2	2.06931	Mid Lobe
IIAU15-014	N 65°4' 8.4"	W 27°41' 29.4"	Pahoehoe	2	1.80113	Mid Lobe
IIAU15-015	N 65°3' 25.91"	W 28°39' 28.8"	Pahoehoe	3	3.93622	Halo Finger
IIAU15-016	N 65°3' 25.91"	W 28°39' 28.8"	Pahoehoe	3	3.93622	Halo Finger
IIAU15-017	N 65°3' 35.99"	W 29°39' 25.92"	Pahoehoe	2	4.03464	Mid Lobe
IIAU15-018	N 65°3' 33.85"	W 30°39' 25.92"	Pahoehoe	2	3.79343	Mid Lobe
IIAU15-019	N 65°3' 29.51"	W 31°37' 39.36"	A'a	1	5.28184	S Lobe
IIAU15-022	N 65°2' 51.36"	W 32°35' 2.04"	A'a	1	8.07748	S lobe
IIAU15-023	N 65°3' 32.39"	W 33°32' 43.44"	A'a	2	9.51704	Mid Lobe
IIAU18-001	N 65°3' 53.27"	W 34°39' 39.96"	A'a	1	3.38487	S Lobe
IIAU18-002	N 65°3' 59.04"	W 35°39' 39.24"	A'a	2	3.49741	N Lobe
IIAU18-003	N 65°3' 55.08"	W 36°43' 53.4"	Vent Scoria	0	0.016303
IIAU18-004	N 65°3' 54.01"	W 37°43' 55.56"	Vent Scoria	0	0.045435
IIAU18-005	N 65°3' 46.07"	W 38°43' 29.64"	Vent Scoria	0	0.311557
IIAU18-006	N 65°3' 51.48"	W 39°43' 28.56"	Vent Scoria	0	0.164927
IIAU18-007	N 65°3' 55.79"	W 40°43' 35.4"	Vent Scoria	0	1.52462
IIAU18-008	N 65°3' 58.32"	W 41°43' 45.48"	Vent Scoria	0	0.00807711
IIAU18-009	N 65°4' 1.56"	W 42°43' 45.48"	Vent Scoria	0	0.0916206
IIAU18-010	N 65°3' 38.88"	W 43°37' 40.08"	A'a	2	5.43351	S Lobe
IIAU19-001	N 65°3' 24.84"	W 44°39' 44.28"	Pahoehoe	3	3.51387	Halo finger
IIAU19-002	N 65°3' 38.16"	W 45°39' 19.44"	Pahoehoe	2	4.07436	Mid Lobe
IIAU19-003	N 65°4' 15.95"	W 46°43' 54.87"	Pahoehoe	3	0.454561	W Halo
IIAU19-004	N 65°3' 56.15"	W 47°44' 13.56"	Pahoehoe	3	0.263631	W Halo
IIAU19-005	N 65°3' 43.57"	W 48°44' 9.6"	Pahoehoe	3	0.311557	W Halo
IIAU19-006	N 65°3' 28.8"	W 49°33' 13.68"	A'a	2	8.92822	Mid Lobe
IIAU19-007	N 65°4' 17.05"	W 50°35' 2.76"	A'a	2	7.41001	N Lobe
IIAU19-008	N 65°3' 22.67"	W 51°39' 23.042"	Pahoehoe	3	3.8017	Halo finger

## Sheet: (1.2) Analytical Summary
Sample	Eruptive Event	distance from vent (km)	lobe	Crystal Morphology	SEM Crystallinity	MOSIAC Vesicularity	Pycnometry Bulk Density	Pycnometry Matrix Density	Pycnometry Connected Porosity	Viscosity	ICP-MS	EPMA Olivine	EPMA Plagioclase	EPMA Pyroxene	EPMA Glass	Thermometer
Appendix location				2.1	2.2	2.3	2.4	2.4	2.4	2.5	3.1	3.2	3.3	3.4	3.5	3.7
IIAU15-001	Vent Scoria	0.12776	E Vent	x		x	x	x	x		x
IIAU15-002	Vent Scoria	0.12776	E Vent				x	x	x		x
IIAU15-003	Vent Scoria	0.0186973	E Vent				x	x	x		x
IIAU15-004	Vent Scoria	0.000565103	E Vent	x		x	x	x	x		x
IIAU15-005	Vent Scoria	0.0340751	N Vent	x		x	x	x	x		x
IIAU15-006	Vent Scoria	0.0229453	N Vent				x	x	x		x
IIAU15-007	Vent Scoria	0.0274851	N Vent				x	x	x		x
IIAU15-008	Vent Scoria	0.07751	N Vent	x		x	x	x	x		x
IIAU15-009	Pahoehoe 2	0.783376	Mid	x		x	x	x	x	x	x
IIAU15-011	Pahoehoe 2	1.30205	N lobe				x	x	x	x	x
IIAU15-012	Pahoehoe 2	1.52462	Mid	x	x	x	x	x	x	x	x	x	x	x
IIAU15-013	A'a 2	2.06931	Mid	x	x	x	x	x	x	x	x	x	x	x
IIAU15-014	Pahoehoe 2	1.80113	Mid	x		x	x	x	x	x	x
IIAU15-015	Pahoehoe 3	3.93622	3 halo				x	x	x		x
IIAU15-016	Pahoehoe 3	3.93622	3 halo	x		x	x	x	x	x	x
IIAU15-017	Pahoehoe 2	4.03464	Mid	x		x	x	x	x	x	x
IIAU15-018	Pahoehoe 2	3.79343	Mid	x		x	x	x	x	x	x
IIAU15-019	A'a 1	5.28184	S lobe	x		x	x	x	x	x	x
IIAU15-022	A'a 2	8.07748	S lobe	x	x	x	x	x	x	x	x	x	x	x
IIAU15-023	A'a 2	9.51704	Mid	x	x	x	x	x	x	x	x	x	x	x	x	x
IIAU18-001	A'a 1	3.38487	S lobe	x	x	x	x	x	x	x	x	x	x	x	x	x
IIAU18-002	A'a 2	3.49741	N lobe	x		x	x	x	x	x	x
IIAU18-003	Vent Scoria	0.016303	W Vent	x		x	x	x	x		x
IIAU18-004	Vent Scoria	0.045435	W Vent	x		x	x	x	x		x
IIAU18-005	Vent Scoria	0.311557	E wall	x		x	x	x	x		x
IIAU18-006	Vent Scoria	0.164927	E Vent	x	x	x	x	x	x		x	x	x	x	x	x
IIAU18-007	Vent Scoria	1.52462	E Vent	x		x	x	x	x		x
IIAU18-008	Vent Scoria	0.00807711	N Vent	x		x	x	x	x		x
IIAU18-009	Vent Scoria	0.0916206	N Vent	x		x	x	x	x		x
IIAU18-010	A'a 2	5.43351	S lobe	x		x	x	x	x	x	x
IIAU19-001	Pahoehoe 3	3.51387	3 Finger	x		x	x	x	x	x	x
IIAU19-002	Pahoehoe 2	4.07436	Mid	x		x	x	x	x	x	x
IIAU19-003	Pahoehoe 3	0.454561	3 halo	x		x	x	x	x	x	x
IIAU19-004	Pahoehoe 3	0.263631	3 halo	x	x	x	x	x	x	x	x	x	x	x	x	x
IIAU19-005	Pahoehoe 3	0.311557	3 halo	x		x	x	x	x	x	x
IIAU19-006	A'a 2	8.92822	N mid	x		x	x	x	x	x	x
IIAU19-007	A'a 2	7.41001	N lobe	x		x	x	x	x	x	x
IIAU19-008	Pahoehoe 3	3.8017	3 finger	x	x	x	x	x	x	x	x	x	x	x

## Sheet: (1.3) Topographic Profile A
Name	Latitude (WSG 84)	Longitude (WSG 84)	Distance from last point (m)	Change in elevation (m)	Event	Cumulative distance (m)	Cumulative elevation (m)	Base slope (elev./horiz.)	Normalized elevation (m)
A2	N 65°3' 29.51"	W 16°39' 43.2"	11.5	0	Phh 3	11.5	1.5	0.0172	1.3022
A3	N 65°3' 29.51"	W 16°39' 43.2"	8.75	1.5	A'a 1	20.25	3	0.0172	2.6517
A4	N 65°3' 29.87"	W 16°39' 42.84"	9.75	1.5	A'a 1	30	3.5	0.0172	2.984
			120	0.5	A'a 1	150	4.5	0.0172	1.92
A5	N 65°3' 34.56"	W 16°39' 42.84"	9	1	Phh 2	159	3	0.0172	0.2652
A6	N 65°3' 34.56"	W 16°39' 42.84"	3	-1.5	Phh 2	162	4.5	0.0172	1.7136
A7	N 65°3' 34.92"	W 16°39' 42.84"	4	1.5	Phh 2	166	6	0.0172	3.1448
A8	N 65°3' 35.63"	W 16°39' 41.76"	25	1.5	Phh 2	191	7.5	0.0172	4.2148
A9	N 65°3' 35.99"	W 16°39' 42.84"	8	1.5	Phh 2	199	9	0.0172	5.5772
A10	N 65°3' 36.35"	W 16°39' 42.84"	15.5	1.5	Phh 2	214.5	8	0.0172	4.3106
			3	-1	Phh 2	217.5	9	0.0172	5.259
			2.5	1	Phh 2	220	7.5	0.0172	3.716
A11	N 65°3' 36.73"	W 16°39' 42.84"	3.25	-1.5	Phh 2	223.25	9	0.0172	5.1601
A12	N 65°3' 37.09"	W 16°39' 42.84"	5.25	1.5	Phh 2	228.5	7.5	0.0172	3.5698
A13	N 65°3' 37.09"	W 16°39' 42.48"	2.3	-1.5	Phh 2	230.8	6	0.0172	2.03024
A14	N 65°3' 37.45"	W 16°39' 42.48"	11	-1.5	A'a 2	241.8	7.5	0.0172	3.34104
A15	N 65°3' 37.45"	W 16°39' 42.48"	3.6	1.5	A'a 2	245.4	8.5	0.0172	4.27912
			37	1	A'a 2	282.4	9	0.0172	4.14272
A16	N 65°3' 39.59"	W 16°39' 42.12"	19.75	0.5	Phh 2	302.15	10.5	0.0172	5.30302
A17	N 65°3' 40.69"	W 16°39' 42.12"	29.25	1.5	Phh 2	331.4	12	0.0172	6.29992
A18	N 65°3' 42.12"	W 16°39' 42.12"	48.5	1.5	Phh 2	379.9	13.5	0.0172	6.96572
A19	N 65°3' 42.47"	W 16°39' 42.12"	16.75	1.5	Phh 2	396.65	15	0.0172	8.17762
A20	N 65°3' 43.57"	W 16°39' 42.12"	34.5	1.5	Phh 2	431.15	13.5	0.0172	6.08422
A21	N 65°3' 43.93"	W 16°39' 41.76"	10.1	-1.5	Phh 2	441.25	15	0.0172	7.4105
A22	N 65°3' 44.64"	W 16°39' 41.76"	14.5	1.5	Phh 2	455.75	13.5	0.0172	5.6611
A23	N 65°3' 45.36"	W 16°39' 41.76"	20.9	-1.5	Phh 2	476.65	12	0.0172	3.80162
A24	N 65°3' 45.36"	W 16°39' 41.76"	3.5	-1.5	A'a 2	480.15	13.5	0.0172	5.24142
A25	N 65°3' 46.07"	W 16°39' 41.4"	19	1.5	A'a 2	499.15	15	0.0172	6.41462
A26	N 65°3' 46.81"	W 16°39' 41.4"	24.75	1.5	A'a 2	523.9	16	0.0172	6.98892
			12	1	Phh 2	535.9	16.5	0.0172	7.28252
A27	N 65°3' 47.53"	W 16°39' 41.4"	6.25	0.5	Phh 2	542.15	18	0.0172	8.67502
A28	N 65°3' 49.67"	W 16°39' 41.04"	53.25	1.5	Phh 2	595.4	18.75	0.0172	8.50912
	N °0' 0"	W 16°0' 0"	22.5	0.75	Phh 2	617.9	19.5	0.0172	8.87212
A29	N 65°3' 51.12"	W 16°39' 41.04"	21.5	0.75	A'a 1	639.4	21	0.0172	10.0023
A30	N 65°3' 52.2"	W 16°39' 41.04"	39.5	1.5	A'a 1	678.9	22.5	0.0172	10.8229
A31	N 65°3' 53.27"	W 16°39' 40.32"	24.25	1.5	A'a 1	703.15	23.25	0.0172	11.1558
			2	0.75	A'a 1	705.15	22.25	0.0172	10.1214
			0.5	-1	A'a 1	705.65	22.25	0.0172	10.1128
			2	0	A'a 1	707.65	23.25	0.0172	11.0784
	N °0' 0"	W °0' 0"	0.5	1	A'a 1	708.15	24	0.0172	11.8198
A32	N 65°3' 53.27"	W 16°39' 39.96"	3.3	0.75	A'a 1	711.45	22.5	0.0172	10.2631
A33	N 65°3' 53.65"	W 16°39' 39.96"	5.5	-1.5	A'a 1	716.95	21	0.0172	8.66846
A34	N 65°3' 54.01"	W 16°39' 40.32"	10	-1.5	A'a 1	726.95	21	0.0172	8.49646
	N °0' 0"	W °0' 0"	12	0	A'a 1	738.95	22.5	0.0172	9.79006
A35	N 65°3' 54.37"	W 16°39' 39.96"	1.5	1.5	A'a 1	740.45	24	0.0172	11.2643
A36	N 65°3' 54.37"	W 16°39' 39.96"	0.9	1.5	A'a 1	741.35	28.2	0.0172	15.4488
A37	N 65°3' 54.72"	W 16°39' 39.96"	3.159	4.2	A'a 1	744.509	29.7	0.0172	16.8944
A38	N 65°3' 54.37"	W 16°39' 39.6"	2.25	1.5	A'a 1	746.759	29.7	0.0172	16.8557

## Sheet: (1.4) Topographic Profile B
Name	Latitude (WSG 84)	Longitude (WSG 84)	Distance from last point (m)	Change in elevation (m)	Event	Cumulative distance (m)	Cumulative elevation (m)	Base slope (elev./horiz.)	Normalized elevation (m)
B1	N 65°3' 25.55"	W 16°39' 42.84"	0	0	Holocene	0	0	N/A	N/A
B2	N 65°3' 24.84"	W 16°39' 42.48"	19.9	1.5	Phh 3	19.9	1.5	N/A	N/A
B3	N 65°3' 24.48"	W 16°39' 42.48"	3.8	1.5	Phh 3	23.7	3	N/A	N/A
B4	N 65°3' 24.13"	W 16°39' 42.12"	17.9	-1.5	Phh 3	41.6	1.5	N/A	N/A
B5	N 65°3' 24.13"	W 16°39' 42.12"	0.8	-1.5	Phh 3	42.4	0	N/A	N/A
B6	N 65°3' 23.77"	W 16°39' 42.48"	5.2	-1.5	Phh 3	47.6	-1.5	N/A	N/A
B7	N 65°3' 23.77"	W 16°39' 42.48"	6.6	1.5	Phh 3	54.2	0	N/A	N/A
B8	N 65°3' 22.67"	W 16°39' 42.12"	27.4	1.5	Phh 3	81.6	1.5	N/A	N/A
B9	N 65°3' 22.31"	W 16°39' 42.48"	12.2	1.5	Phh 3	93.8	3	N/A	N/A
B10	N 65°3' 21.96"	W 16°39' 42.84"	17.9	1.5	Phh 3	111.7	4.5	N/A	N/A
B11	N 65°3' 21.6"	W 16°39' 42.12"	8.5	-1.5	Phh 3	120.2	3	N/A	N/A
			1.5	-2	Phh 3	121.7	1	N/A	N/A
B12	N 65°3' 21.24"	W 16°39' 42.12"	1.5	2	Phh 3	123.2	3	N/A	N/A
			12.8	0	Phh 3	136	3	N/A	N/A
			0.35	-3.6	Phh 3	136.35	-0.6	N/A	N/A
			18	0	Phh 3	154.35	-0.6	N/A	N/A
B13	N 65°3' 20.53"	W 16°39' 41.76"	0.35	3.6	Phh 3	154.7	3	N/A	N/A
B14	N 65°3' 19.79"	W 16°39' 41.76"	20.9	-1.5	Phh 3	175.6	1.5	N/A	N/A
B15	N 65°3' 19.43"	W 16°39' 41.76"	15.8	-1.5	Phh 3	191.4	0	N/A	N/A
B16	N 65°3' 19.07"	W 16°39' 41.4"	15.2	1.5	Phh 3	206.6	1.5	N/A	N/A
			20	-1.5	Phh 3	226.6	0	N/A	N/A

## Sheet: (1.5) Topographic Profile C
Name	Latitude (WSG 84)	Longitude (WSG 84)	Distance from last point (m)	Change in elevation (m)	Event	Cumulative distance (m)	Cumulative elevation (m)	Base slope (elev./horiz.)	Normalized elevation (m)
C1	N 65°3' 30.96"	W 16°37' 29.28"	0	0	Holocene	0	0
C2	N 65°3' 31.32"	W 16°37' 29.28"	8.6	1.5	Holocene	8.6	1.5
C3	N 65°3' 31.68"	W 16°37' 29.64"	14.1	1.5	Holocene	22.7	3
			15	0.9	Holocene	37.7	3.9
C4	N 65°3' 32.39"	W 16°37' 30.36"	0.8	0.6	A'a 1	38.5	4.5	0.008176	1.4e-05
C5	N 65°3' 32.39"	W 16°37' 30.72"	5.5	1.5	A'a 1	44	6	0.008176	1.45505
C6	N 65°3' 32.75"	W 16°37' 30.72"	7.2	1.5	A'a 1	51.2	7.5	0.008176	2.89618
C7	N 65°3' 33.85"	W 16°37' 32.52"	49.3	1.3	A'a 1	100.5	8.8	0.008176	3.7931
C8	N 65°3' 34.92"	W 16°37' 32.88"	24	1.5	A'a 1	124.5	10.3	0.008176	5.09688
C9	N 65°3' 36.35"	W 16°37' 34.68"	57.5	1.5	A'a 1	182	11.8	0.008176	6.12676
C10	N 65°3' 37.45"	W 16°37' 36.12"	33.9	1.2	A'a 1	215.9	13	0.008176	7.04959
C11	N 65°3' 38.16"	W 16°37' 37.92"	28.9	1.5	A'a 1	244.8	14.5	0.008176	8.31331
C12	N 65°3' 38.88"	W 16°37' 40.08"	37.5	1.05	A'a 1	282.3	15.55	0.008176	9.05671
C13	N 65°3' 39.23"	W 16°37' 40.8"	11.9	-1.5	A'a 1	294.2	14.05	0.008176	7.45941
			5	-0.5	A'a 1	299.2	13.55	0.008176	6.91853
			15	0.5	A'a 1	314.2	14.05	0.008176	7.29589
			15	-1.5	A'a 1	329.2	12.55	0.008176	5.67325
			25	2.5	A'a 1	354.2	15.05	0.008176	7.96885
			29.9	-4	A'a 1	384.1	11.05	0.008176	3.72439
C16	N 65°3' 40.69"	W 16°37' 45.12"	0.2	1	A'a 1	384.3	12.05	0.008176	4.72275
C15	N 65°3' 40.69"	W 16°37' 45.48"	4.4	1.5	A'a 1	388.7	13.55	0.008176	6.18678
C14	N 65°3' 40.69"	W 16°37' 45.48"	2.7	1.5	A'a 1	391.4	15.05	0.008176	7.6647
C17	N 65°3' 41.04"	W 16°37' 45.84"	3.64	-1.5	A'a 1	395.04	13.55	0.008176	6.13494
C18	N 65°3' 41.04"	W 16°37' 46.2"	9	-1.5	A'a 1	404.04	12.05	0.008176	4.56136
C19	N 65°3' 41.4"	W 16°37' 46.2"	5.6	-1.5	A'a 1	409.64	10.55	0.008176	3.01557
			24.4	0	Phh 2	434.04	10.55	0.008176	2.81608
C20	N 65°3' 42.12"	W 16°37' 48"	14.5	1.5	Phh 2	448.54	12.05	0.008176	4.19753
			46.6	1.5	Phh 2	495.14	13.55	0.008176	5.31653
			3	-0.5	Phh 2	498.14	13.05	0.008176	4.792
C21	N 65°3' 43.93"	W 16°37' 50.16"	3	2	A'a 1	501.14	15.05	0.008176	6.76747
			0.6	0.2	A'a 1	501.74	15.25	0.008176	6.96256
C22	N 65°3' 43.93"	W 16°37' 50.16"	4	-1.5	A'a 1	505.74	13.75	0.008176	5.42986
C23	N 65°3' 43.93"	W 16°37' 50.16"	2.2	-2	A'a 1	507.94	11.75	0.008176	3.41187

## Sheet: (1.6) Topographic Profile D
Name	Latitude (WSG 84)	Longitude (WSG 84)	Distance from last point (m)	Change in elevation (m)	Event	Cumulative distance (m)	Cumulative elevation (m)	Base slope (elev./horiz.)	Normalized elevation (m)
D1	N 65°3' 48.6"	W 16°34' 3.72"	0	0	A'a 2	0	0	-0.0202763	0
D2	N 65°3' 48.24"	W 16°34' 3.36"	6	1.5	A'a 2	6	1.5	-0.0202763	1.62166
D3	N 65°3' 48.24"	W 16°34' 3.36"	2	1.5	A'a 2	8	3	-0.0202763	3.16221
D4	N 65°3' 48.24"	W 16°34' 3.36"	2.4	1.5	A'a 2	10.4	4.5	-0.0202763	4.71087
D5	N 65°3' 48.24"	W 16°34' 3.36"	2.2	1.5	A'a 2	12.6	6	-0.0202763	6.25548
D6	N 65°3' 47.88"	W 16°34' 3.36"	3.9	1.5	A'a 2	16.5	7.5	-0.0202763	7.83456
D7	N 65°3' 47.88"	W 16°34' 3.36"	4.8	1.5	A'a 2	21.3	9	-0.0202763	9.43189
D8	N 65°3' 47.53"	W 16°34' 3.36"	6	1.5	A'a 2	27.3	10.5	-0.0202763	11.0535
D9	N 65°3' 47.53"	W 16°34' 3"	2.8	-1.5	A'a 2	30.1	9	-0.0202763	9.61032
			2.7	1.3	A'a 2	32.8	10.3	-0.0202763	10.9651
			5.5	-1	A'a 2	38.3	9.3	-0.0202763	10.0766
			8.8	0	A'a 2	47.1	9.3	-0.0202763	10.255
			3	-1	A'a 2	50.1	8.3	-0.0202763	9.31584
			3.6	1	A'a 2	53.7	9.3	-0.0202763	10.3888
			6.4	0	A'a 2	60.1	9.3	-0.0202763	10.5186
D10	N 65°3' 46.07"	W 16°34' 2.28"	12.9	1.5	A'a 2	73	10.8	-0.0202763	12.2802
D11	N 65°3' 46.07"	W 16°34' 1.92"	5	1.5	A'a 2	78	12.3	-0.0202763	13.8816
D12	N 65°3' 46.07"	W 16°34' 1.92"	2.2	0.5	A'a 2	80.2	12.8	-0.0202763	14.4262
D13	N 65°3' 45.71"	W 16°34' 1.56"	4.5	-1.5	A'a 2	84.7	11.3	-0.0202763	13.0174
D14	N 65°3' 45.71"	W 16°34' 1.56"	5.4	-1.5	A'a 2	90.1	9.8	-0.0202763	11.6269
D15	N 65°3' 45.36"	W 16°34' 1.56"	5.9	1.5	A'a 2	96	11.3	-0.0202763	13.2465
D16	N 65°3' 45"	W 16°34' 0.84"	13.7	1.5	A'a 2	109.7	12.8	-0.0202763	15.0243
D17	N 65°3' 45"	W 16°34' 0.84"	7.2	-1.5	A'a 2	116.9	11.3	-0.0202763	13.6703
			13.8	-0.5	A'a 2	130.7	10.8	-0.0202763	13.4501
			4.7	1.3	A'a 2	135.4	12.1	-0.0202763	14.8454
			8.5	-0.2	A'a 2	143.9	11.9	-0.0202763	14.8178
D18	N 65°3' 43.93"	W 16°33' 59.04"	10.7	0.9	A'a 2	154.6	12.8	-0.0202763	15.9347
			0.5	0	A'a 2	155.1	12.8	-0.0202763	15.9449
D19	N 65°3' 43.57"	W 16°33' 59.04"	7.6	-1.5	A'a 2	162.7	11.3	-0.0202763	14.599
D20	N 65°3' 43.57"	W 16°33' 59.04"	2.8	-1	A'a 2	165.5	10.3	-0.0202763	13.6557
			10	-1	A'a 2	175.5	9.3	-0.0202763	12.8585
D21	N 65°3' 42.83"	W 16°33' 59.04"	7.9	1.5	A'a 2	183.4	10.8	-0.0202763	14.5187
D22	N 65°3' 42.83"	W 16°33' 58.68"	7.4	-1.5	A'a 2	190.8	9.3	-0.0202763	13.1687
D23	N 65°3' 42.83"	W 16°33' 58.68"	9	0	A'a 2	199.8	9.3	-0.0202763	13.3512
D24	N 65°3' 42.12"	W 16°33' 58.32"	8.8	-1.5	A'a 2	208.6	7.8	-0.0202763	12.0296
D25	N 65°3' 42.12"	W 16°33' 58.32"	5.9	1.5	A'a 2	214.5	9.3	-0.0202763	13.6493
D26	N 65°3' 41.76"	W 16°33' 58.32"	8.5	0	A'a 2	223	9.3	-0.0202763	13.8216
D27	N 65°3' 41.4"	W 16°33' 58.32"	6.1	-1.5	A'a 2	229.1	7.8	-0.0202763	12.4453
			7.8	-1	A'a 2	236.9	6.8	-0.0202763	11.6035
			9.6	1	A'a 2	246.5	7.8	-0.0202763	12.7981
D28	N 65°3' 40.69"	W 16°33' 57.96"	9.6	0	A'a 2	256.1	7.8	-0.0202763	12.9928
D29	N 65°3' 40.33"	W 16°33' 57.6"	7.7	-1.5	A'a 2	263.8	6.3	-0.0202763	11.6489
D30	N 65°3' 39.95"	W 16°33' 57.24"	14.4	1.5	A'a 2	278.2	7.8	-0.0202763	13.4409
D31	N 65°3' 39.95"	W 16°33' 57.24"	5.6	1.5	A'a 2	283.8	9.3	-0.0202763	15.0544
D32	N 65°3' 39.59"	W 16°33' 57.24"	6	-1.5	A'a 2	289.8	7.8	-0.0202763	13.6761
D33	N 65°3' 39.23"	W 16°33' 56.88"	7.6	1.5	A'a 2	297.4	9.3	-0.0202763	15.3302
D34	N 65°3' 39.23"	W 16°33' 56.88"	5.5	0.9	A'a 2	302.9	10.2	-0.0202763	16.3417
D35	N 65°3' 38.88"	W 16°33' 56.88"	5.3	0	A'a 2	308.2	10.2	-0.0202763	16.4492
D36	N 65°3' 38.88"	W 16°33' 56.88"	3.9	-1.4	A'a 2	312.1	8.8	-0.0202763	15.1282
D37	N 65°3' 38.88"	W 16°33' 56.52"	3.5	1.5	A'a 2	315.6	10.3	-0.0202763	16.6992
D38	N 65°3' 38.52"	W 16°33' 56.52"	8.6	1.5	A'a 2	324.2	11.8	-0.0202763	18.3736
D39	N 65°3' 38.52"	W 16°33' 56.16"	2.4	-1.5	A'a 2	326.6	10.3	-0.0202763	16.9223
D40	N 65°3' 38.16"	W 16°33' 56.16"	6.3	-1.5	A'a 2	332.9	8.8	-0.0202763	15.55
D41	N 65°3' 38.16"	W 16°33' 56.16"	3.4	-1.5	A'a 2	336.3	7.3	-0.0202763	14.1189
D42	N 65°3' 38.16"	W 16°33' 55.8"	4.1	-1.5	A'a 2	340.4	5.8	-0.0202763	12.7021
D43	N 65°3' 37.8"	W 16°33' 55.44"	9.4	-1.5	A'a 2	349.8	4.3	-0.0202763	11.3927
D44	N 65°3' 37.8"	W 16°33' 55.08"	5.5	1.5	A'a 2	355.3	5.8	-0.0202763	13.0042
			5.7	-0.3	A'a 2	361	5.5	-0.0202763	12.8198
			4.8	0	A'a 2	365.8	5.5	-0.0202763	12.9171
D45	N 65°3' 37.09"	W 16°33' 54.72"	13	1.5	A'a 2	378.8	7	-0.0202763	14.6807
D46	N 65°3' 36.73"	W 16°33' 54.72"	10.1	-1.5	A'a 2	388.9	5.5	-0.0202763	13.3855
D47	N 65°3' 36.73"	W 16°33' 54.36"	0.2	0.5	A'a 2	389.1	6	-0.0202763	13.8895
D48	N 65°3' 36.35"	W 16°33' 54.72"	4.1	0	A'a 2	393.2	6	-0.0202763	13.9727
D49	N 65°3' 36.35"	W 16°33' 54.72"	6.4	-1.5	A'a 2	399.6	4.5	-0.0202763	12.6024
D50	N 65°3' 35.99"	W 16°33' 54.36"	11.2	0	A'a 2	410.8	4.5	-0.0202763	12.8295
D51	N 65°3' 35.63"	W 16°33' 54.72"	7.2	-1.5	A'a 2	418	3	-0.0202763	11.4755
D52	N 65°3' 35.63"	W 16°33' 54.72"	4.7	0	A'a 2	422.7	3	-0.0202763	11.5708
D53	N 65°3' 35.28"	W 16°33' 54.72"	3.6	-1.5	A'a 2	426.3	1.5	-0.0202763	10.1438
			1.6	-1.5	A'a 2	427.9	0	-0.0202763	8.67625
D54	N 65°3' 35.28"	W 16°33' 55.08"	3.2	-3.4	A'a 2	431.1	-3.4	-0.0202763	5.34113
D55	N 65°3' 35.28"	W 16°33' 54.72"	4.5	1.5	A'a 2	435.6	-1.9	-0.0202763	6.93238
D56	N 65°3' 34.92"	W 16°33' 54.72"	10.7	1.5	A'a 2	446.3	-0.4	-0.0202763	8.64933
D57	N 65°3' 34.21"	W 16°33' 54.72"	16.5	1.5	A'a 2	462.8	1.1	-0.0202763	10.4839
D58	N 65°3' 34.21"	W 16°33' 55.08"	2.6	0.9	A'a 2	465.4	2	-0.0202763	11.4366
D59	N 65°3' 34.21"	W 16°33' 54.72"	2.4	-1.5	A'a 2	467.8	0.5	-0.0202763	9.98528
D60	N 65°3' 33.85"	W 16°33' 54.72"	6.3	1.3	A'a 2	474.1	1.8	-0.0202763	11.413
D61	N 65°3' 33.49"	W 16°33' 54"	13	-1.3	A'a 2	487.1	0.5	-0.0202763	10.3766
			1	0.6	A'a 2	488.1	1.1	-0.0202763	10.9969
D62	N 65°3' 33.49"	W 16°33' 54"	3	0	A'a 2	491.1	1.1	-0.0202763	11.0577
D63	N 65°3' 33.49"	W 16°33' 54"	2.3	-1.3	A'a 2	493.4	-0.2	-0.0202763	9.80435
D64	N 65°3' 33.11"	W 16°33' 53.64"	6.1	1.3	A'a 2	499.5	1.1	-0.0202763	11.228
D65	N 65°3' 32.75"	W 16°33' 53.64"	7	-1.3	A'a 2	506.5	-0.2	-0.0202763	10.07
D66	N 65°3' 32.75"	W 16°33' 53.64"	3.9	0	A'a 2	510.4	-0.2	-0.0202763	10.149
D67	N 65°3' 32.75"	W 16°33' 53.28"	3.2	-1.5	A'a 2	513.6	-1.7	-0.0202763	8.71393
D68	N 65°3' 32.75"	W 16°33' 53.28"	2.7	-1.5	A'a 2	516.3	-3.2	-0.0202763	7.26868
D69	N 65°3' 32.04"	W 16°33' 53.28"	10.1	1	A'a 2	526.4	-2.2	-0.0202763	8.47347
D70	N 65°3' 32.04"	W 16°33' 52.92"	3.9	0	A'a 2	530.3	-2.2	-0.0202763	8.55255
			7.71	-1.5	A'a 2	538.01	-3.7	-0.0202763	7.20888
D71	N 65°3' 32.04"	W 16°33' 52.92"	1.69	0	A'a 2	539.7	-3.7	-0.0202763	7.24314
			2.2	-0.5	A'a 2	541.9	-4.2	-0.0202763	6.78775
			1.8	0.5	A'a 2	543.7	-3.7	-0.0202763	7.32425
D72	N 65°3' 31.68"	W 16°33' 52.56"	4.6	0	A'a 2	548.3	-3.7	-0.0202763	7.41752
D73	N 65°3' 31.32"	W 16°33' 52.2"	9.5	1.5	A'a 2	557.8	-2.2	-0.0202763	9.11015
			9.4	0	A'a 2	567.2	-2.2	-0.0202763	9.30074
D74	N 65°3' 30.96"	W 16°33' 51.84"	1	-1.5	A'a 2	568.2	-3.7	-0.0202763	7.82102
			4.2	-1.5	A'a 2	572.4	-5.2	-0.0202763	6.40618
D75	N 65°3' 30.96"	W 16°33' 51.84"	2.3	1	A'a 2	574.7	-4.2	-0.0202763	7.45282
D76	N 65°3' 30.61"	W 16°33' 51.84"	9.9	-1.5	A'a 2	584.6	-5.7	-0.0202763	6.15355
D77	N 65°3' 30.25"	W 16°33' 51.48"	10.1	-1.5	A'a 2	594.7	-7.2	-0.0202763	4.85834
			3.9	-1	A'a 2	598.6	-8.2	-0.0202763	3.93742
			3.25	1	A'a 2	601.85	-7.2	-0.0202763	5.00332
D78	N 65°3' 29.87"	W 16°33' 51.48"	3.6	-1.5	A'a 2	605.45	-8.7	-0.0202763	3.57631
D79	N 65°3' 29.87"	W 16°33' 51.48"	1.9	-1.5	A'a 2	607.35	-10.2	-0.0202763	2.11484
D80	N 65°3' 29.87"	W 16°33' 51.48"	2.25	-1.5	A'a 2	609.6	-11.7	-0.0202763	0.660461
D81	N 65°3' 29.87"	W 16°33' 51.48"	1.95	-0.7	1875	611.55	-12.4	-0.0202763	1.77636e-15
			12.4	0.5	1875	623.95	-11.9
			1.6	-0.5	1875	625.55	-12.4
			12.8	0.2	1875	638.35	-12.2
D82	N 65°3' 28.8"	W 16°33' 51.12"	3.8	-0.2	A'a 2	642.15	-12.4	-0.0393734	0
D83	N 65°3' 28.44"	W 16°33' 51.12"	3.7	1.5	A'a 2	645.85	-10.9	-0.0393734	1.64568
			1.7	1.1	A'a 2	647.55	-9.8	-0.0393734	2.81262
			0.3	-0.8	A'a 2	647.85	-10.6	-0.0393734	2.02443
D84	N 65°3' 28.44"	W 16°33' 51.12"	1.7	0.8	A'a 2	649.55	-9.8	-0.0393734	2.89136
D85	N 65°3' 28.08"	W 16°33' 51.12"	8.8	1.5	A'a 2	658.35	-8.3	-0.0393734	4.73785
D86	N 65°3' 27.72"	W 16°33' 50.76"	6	-0.8	A'a 2	664.35	-9.1	-0.0393734	4.17409
D87	N 65°3' 27.72"	W 16°33' 50.76"	5.6	1.4	A'a 2	669.95	-7.7	-0.0393734	5.79458
D88	N 65°3' 27.72"	W 16°33' 50.76"	5.9	-1	A'a 2	675.85	-8.7	-0.0393734	5.02688
D89	N 65°3' 27.37"	W 16°33' 50.4"	3.75	1.5	A'a 2	679.6	-7.2	-0.0393734	6.67453
D90	N 65°3' 27.37"	W 16°33' 50.4"	5.5	-1.5	A'a 2	685.1	-8.7	-0.0393734	5.39109
			15	-0.5	A'a 2	700.1	-9.2	-0.0393734	5.48169
			0.8	0.5	A'a 2	700.9	-8.7	-0.0393734	6.01318
			14.8	0	A'a 2	715.7	-8.7	-0.0393734	6.59591
			5.9	-0.8	A'a 2	721.6	-9.5	-0.0393734	6.02821
D91	N 65°3' 26.27"	W 16°33' 49.32"	2.6	0.8	A'a 2	724.2	-8.7	-0.0393734	6.93058
D92	N 65°3' 25.91"	W 16°33' 49.32"	6.8	-1.5	A'a 2	731	-10.2	-0.0393734	5.69832
D93	N 65°3' 25.91"	W 16°33' 49.32"	5.95	-1.5	A'a 2	736.95	-11.7	-0.0393734	4.43259
D94	N 65°3' 25.91"	W 16°33' 48.96"	2.25	-1.5	A'a 2	739.2	-13.2	-0.0393734	3.02118
D95	N 65°3' 25.55"	W 16°33' 48.96"	11.8	1.5	A'a 2	751	-11.7	-0.0393734	4.98579
D96	N 65°3' 25.2"	W 16°33' 48.96"	4.4	-1.5	A'a 2	755.4	-13.2	-0.0393734	3.65903
D97	N 65°3' 25.2"	W 16°33' 48.96"	4.1	1.5	A'a 2	759.5	-11.7	-0.0393734	5.32046
D98	N 65°3' 24.48"	W 16°33' 48.6"	16.2	1.5	A'a 2	775.7	-10.2	-0.0393734	7.45831
D99	N 65°3' 24.48"	W 16°33' 48.24"	14.5	-1.5	A'a 2	790.2	-11.7	-0.0393734	6.52923
D100	N 65°3' 23.41"	W 16°33' 47.52"	22.2	1.5	A'a 2	812.4	-10.2	-0.0393734	8.90331
			3	0	A'a 2	815.4	-10.2	-0.0393734	9.02143
D101	N 65°3' 23.41"	W 16°33' 47.16"	2.7	-1.5	A'a 2	818.1	-11.7	-0.0393734	7.62774
D102	N 65°3' 23.03"	W 16°33' 46.8"	12.5	1.5	A'a 2	830.6	-10.2	-0.0393734	9.61991
D103	N 65°3' 22.67"	W 16°33' 46.8"	5.05	-1.2	A'a 2	835.65	-11.4	-0.0393734	8.61874
D104	N 65°3' 22.67"	W 16°33' 46.44"	8	1.5	A'a 2	843.65	-9.9	-0.0393734	10.4337
D105	N 65°3' 22.31"	W 16°33' 46.44"	4.6	-1	A'a 2	848.25	-10.9	-0.0393734	9.61485
D106	N 65°3' 21.96"	W 16°33' 46.08"	9.2	0	A'a 2	857.45	-10.9	-0.0393734	9.97708
D107	N 65°3' 21.96"	W 16°33' 46.08"	3.1	-1.5	A'a 2	860.55	-12.4	-0.0393734	8.59914
D108	N 65°3' 21.96"	W 16°33' 46.08"	2	0.8	A'a 2	862.55	-11.6	-0.0393734	9.47789
D109	N 65°3' 21.6"	W 16°33' 45.72"	7.3	-1.5	A'a 2	869.85	-13.1	-0.0393734	8.26531
D110	N 65°3' 21.24"	W 16°33' 45.36"	10.1	0	A'a 2	879.95	-13.1	-0.0393734	8.66298
D111	N 65°3' 21.24"	W 16°33' 45.36"	5.8	-1.5	A'a 2	885.75	-14.6	-0.0393734	7.39135
D112	N 65°3' 20.89"	W 16°33' 45.36"	4.85	-1.5	A'a 2	890.6	-16.1	-0.0393734	6.08231
D113	N 65°3' 20.89"	W 16°33' 45.36"	1.6	-0.2	A'a 2	892.2	-16.3	-0.0393734	5.94531
D114	N 65°3' 20.89"	W 16°33' 45.36"	2.5	1.5	A'a 2	894.7	-14.8	-0.0393734	7.54374
D115	N 65°3' 20.89"	W 16°33' 45"	4.7	1.5	A'a 2	899.4	-13.3	-0.0393734	9.2288
D116	N 65°3' 20.53"	W 16°33' 44.64"	7.9	1.5	A'a 2	907.3	-11.8	-0.0393734	11.0398
D117	N 65°3' 20.53"	W 16°33' 44.64"	4.4	-1	A'a 2	911.7	-12.8	-0.0393734	10.2131
D118	N 65°3' 20.17"	W 16°33' 44.64"	4.75	1.2	A'a 2	916.45	-11.6	-0.0393734	11.6001
D119	N 65°3' 19.79"	W 16°33' 44.64"	9	-1.5	A'a 2	925.45	-13.1	-0.0393734	10.4545
D120	N 65°3' 19.79"	W 16°33' 44.28"	6.7	0.3	A'a 2	932.15	-12.8	-0.0393734	11.0183
D121	N 65°3' 19.43"	W 16°33' 44.28"	7.8	0	A'a 2	939.95	-12.8	-0.0393734	11.3254
D122	N 65°3' 19.43"	W 16°33' 43.92"	4.9	-1.5	A'a 2	944.85	-14.3	-0.0393734	10.0183
D123	N 65°3' 19.07"	W 16°33' 43.92"	9.8	1.2	A'a 2	954.65	-13.1	-0.0393734	11.6042
D124	N 65°3' 19.07"	W 16°33' 43.56"	6	-1.5	A'a 2	960.65	-14.6	-0.0393734	10.3404
D125	N 65°3' 18.72"	W 16°33' 43.56"	5.1	0	A'a 2	965.75	-14.6	-0.0393734	10.5412
D126	N 65°3' 18.72"	W 16°33' 43.56"	3.6	-1.5	A'a 2	969.35	-16.1	-0.0393734	9.18296
D127	N 65°3' 18.36"	W 16°33' 43.56"	6.8	1.5	A'a 2	976.15	-14.6	-0.0393734	10.9507
D128	N 65°3' 18.36"	W 16°33' 43.56"	4.4	-1.5	A'a 2	980.55	-16.1	-0.0393734	9.62394
D129	N 65°3' 18"	W 16°33' 43.2"	6.8	-1.5	A'a 2	987.35	-17.6	-0.0393734	8.39168
D130	N 65°3' 18"	W 16°33' 43.2"	2.2	-1.5	A'a 2	989.55	-19.1	-0.0393734	6.9783
D131	N 65°3' 18"	W 16°33' 43.2"	3	-1.5	A'a 2	992.55	-20.6	-0.0393734	5.59642
D132	N 65°3' 18"	W 16°33' 42.84"	4	-3	A'a 2	996.55	-23.6	-0.0393734	2.75392
D133	N 65°3' 17.64"	W 16°33' 42.84"	3.45	-1.5	A'a 2	1000	-25.1	-0.0393734	1.38975
D134	N 65°3' 17.64"	W 16°33' 42.48"	2.8	-1.5	A'a 2	1002.8	-26.6	-0.0393734	0

## Sheet: (1.7) Topographic Profile E
Name	Latitude (WSG 84)	Longitude (WSG 84)	Distance from last point (m)	Change in elevation (m)	Event	Cumulative distance (m)	Cumulative elevation (m)	Base slope (elev./horiz.)	Normalized elevation (m)
E1	N 65°4' 0.49"	W 16°39' 15.48"	0	0	1875	0	0		0
			8.3	0	A'a 2	8.3	0		0
E2	N 65°4' 0.13"	W 16°39' 15.48"	0.85	1.5	A'a 2	9.15	1.5	0.0182354	1.33315
E3	N 65°4' 0.13"	W 16°39' 15.48"	7.42	1	A'a 2	16.57	2.5	0.0182354	2.19784
E4	N 65°4' 0.13"	W 16°39' 15.48"	1.7	1.25	A'a 2	18.27	3.75	0.0182354	3.41684
E5	N 65°4' 0.13"	W 16°39' 15.12"	1.9	-0.9	A'a 2	20.17	2.85	0.0182354	2.48219
			13	-1	A'a 2	33.17	1.85	0.0182354	1.24513
			2	1	A'a 2	35.17	2.85	0.0182354	2.20866
E6	N 65°3' 59.04"	W 16°39' 14.4"	11.4	1.5	A'a 2	46.57	4.35	0.0182354	3.50078
			17	-1	A'a 2	63.57	3.35	0.0182354	2.19077
			1.5	1	A'a 2	65.07	4.35	0.0182354	3.16342
E7	N 65°3' 58.68"	W 16°39' 13.68"	0.7	1	A'a 2	65.77	5.35	0.0182354	4.15066
E8	N 65°3' 58.68"	W 16°39' 16.2"	0	0	A'a 2	65.77	5.35	0.0182354	4.15066
E9	N 65°3' 58.32"	W 16°39' 16.2"	4.3	0.9	A'a 2	70.07	6.25	0.0182354	4.97224
E10	N 65°3' 57.96"	W 16°39' 16.2"	4	-1.6	A'a 2	74.07	4.65	0.0182354	3.2993
E11	N 65°3' 57.61"	W 16°39' 16.2"	7.6	1.5	A'a 2	81.67	6.15	0.0182354	4.66071
E12	N 65°3' 57.61"	W 16°39' 16.2"	8.5	0	A'a 2	90.17	6.15	0.0182354	4.50571
E13	N 65°3' 57.25"	W 16°39' 16.2"	4.8	-1.5	A'a 2	94.97	4.65	0.0182354	2.91818
			5.1	-0.5	A'a 2	100.07	4.15	0.0182354	2.32518
			4	0.5	A'a 2	104.07	4.65	0.0182354	2.75224
			9.3	-0.5	A'a 2	113.37	4.15	0.0182354	2.08265
			2.4	0.5	A'a 2	115.77	4.65	0.0182354	2.53888
E14	N 65°3' 56.51"	W 16°39' 16.56"	5.2	-0.5	A'a 2	120.97	4.15	0.0182354	1.94406
E15	N 65°3' 56.51"	W 16°39' 16.56"	4.1	-1.6	A'a 2	125.07	2.55	0.0182354	0.269295
E16	N 65°3' 56.15"	W 16°39' 16.2"	3.8	-0.2	A'a 2	128.87	2.35	0.0182354	0
			4.2	0.375	Phh 3	133.07	2.725		0.298411
			2.7	0.375	A'a 1	135.77	3.1		0.624176
			2.1	0.375	1875	137.87	3.475		0
E18	N 65°3' 55.79"	W 16°39' 16.56"	5.3	0.375	1875	143.17	3.85		0
E19	N 65°3' 55.79"	W 16°39' 16.56"	1.6	1.5	1875	144.77	5.35		0
E20	N 65°3' 55.79"	W 16°39' 16.56"	2.2	1.1	1875	146.97	6.45		0
E21	N 65°3' 55.79"	W 16°39' 16.56"	2.2	1.5	1875	149.17	7.95		0
E22	N 65°3' 55.79"	W 16°39' 16.56"	2.1	1.15	1875	151.27	9.1		0
E23	N 65°3' 55.44"	W 16°39' 16.56"	3.4	1.2	1875	154.67	10.3		0
E24	N 65°3' 55.08"	W 16°39' 16.56"	10.9	1.5	1875	165.57	11.8		0
E25	N 65°3' 54.37"	W 16°39' 16.56"	25.6	1.5	1875	191.17	13.3		0
E26	N 65°3' 53.65"	W 16°39' 16.56"	18.9	1.5	1875	210.07	14.8		0
E27	N 65°3' 53.27"	W 16°39' 16.56"	13.9	0	1875	223.97	14.8		0
E28	N 65°3' 52.91"	W 16°39' 16.56"	16.3	-1.5	1875	240.27	13.3		0
E29	N 65°3' 52.55"	W 16°39' 16.56"	8.6	-1.5	1875	248.87	11.8		0
E30	N 65°3' 52.2"	W 16°39' 16.92"	10.2	-1.5	1875	259.07	10.3		0
E31	N 65°3' 51.84"	W 16°39' 16.92"	10.35	-1.5	1875	269.42	8.8		0
E32	N 65°3' 51.84"	W 16°39' 16.56"	5.5	-1.5	1875	274.92	7.3		0
E33	N 65°3' 51.48"	W 16°39' 16.56"	4.7	-1.5	1875	279.62	5.8		0
E34	N 65°3' 51.48"	W 16°39' 16.2"	6.8	-1.3	1875	286.42	4.5		0
E35	N 65°3' 50.05"	W 16°39' 16.2"	40.6	0	Phh 3	327.02	4.5	-0.020712	0
			7.2	0	A'a 2	334.22	4.5	-0.020712	0.149126
E36	N 65°3' 49.67"	W 16°39' 16.92"	3.8	1.5	A'a 2	338.02	6	-0.020712	1.72783
E37	N 65°3' 49.67"	W 16°39' 16.92"	9.05	1.15	A'a 2	347.07	7.15	-0.020712	3.06528
			5.2	0.5	A'a 2	352.27	7.65	-0.020712	3.67298
			1.15	-0.8	A'a 2	353.42	6.85	-0.020712	2.8968
			1.15	0.8	A'a 2	354.57	7.65	-0.020712	3.72061
E38	N 65°3' 48.96"	W 16°39' 17.28"	5.9	0.5	A'a 2	360.47	8.15	-0.020712	4.34282
			2.3	1.05	A'a 2	362.77	9.2	-0.020712	5.44045
			5.3	-1.3	A'a 2	368.07	7.9	-0.020712	4.25023
			4.6	0.75	A'a 2	372.67	8.65	-0.020712	5.0955
E39	N 65°3' 48.6"	W 16°39' 16.92"	6.4	0.75	A'a 2	379.07	9.4	-0.020712	5.97806
E40	N 65°3' 48.24"	W 16°39' 17.28"	2.8	-1.5	A'a 2	381.87	7.9	-0.020712	4.53605
E41	N 65°3' 48.24"	W 16°39' 17.28"	4.1	-1.5	A'a 2	385.97	6.4	-0.020712	3.12097
E42	N 65°3' 48.24"	W 16°39' 17.64"	5.1	-1.5	A'a 2	391.07	4.9	-0.020712	1.7266
			4.3	0	Phh 2	395.37	4.9	-0.020712	1.81566
			2.4	0	Phh 2	397.77	4.9	-0.020712	1.86537
E43	N 65°3' 47.88"	W 16°39' 17.64"	0.2	0	A'a 2	397.97	4.9	-0.020712	1.86951
E44	N 65°3' 47.88"	W 16°39' 17.28"	4.5	0.7	A'a 2	402.47	5.6	-0.020712	2.66272
E45	N 65°3' 47.53"	W 16°39' 17.64"	9	-0.6	A'a 2	411.47	5	-0.020712	2.24913
E46	N 65°3' 47.17"	W 16°39' 17.64"	0	-2.1	A'a 2	411.47	2.9	-0.020712	0.149126
E47	N 65°3' 47.17"	W 16°39' 17.64"	12.3	1.5	A'a 2	423.77	4.4	0.00971796	1.38047
			19	0	A'a 2	442.77	4.4	0.00971796	1.19583
			11	0	A'a 2	453.77	4.4	0.00971796	1.08893
			3.5	-0.3	A'a 2	457.27	4.1	0.00971796	0.754917
			3.5	0.3	A'a 2	460.77	4.4	0.00971796	1.0209
			11	-0.1	A'a 2	471.77	4.3	0.00971796	0.814007
			3.4	-0.3	A'a 2	475.17	4	0.00971796	0.480966
			5.8	0.1	A'a 2	480.97	4.1	0.00971796	0.524602
E48	N 65°3' 45"	W 16°39' 17.64"	6.8	1.5	A'a 2	487.77	5.6	0.00971796	1.95852
E49	N 65°3' 44.64"	W 16°39' 18"	5.4	1.1	A'a 2	493.17	6.7	0.00971796	3.00604
E50	N 65°3' 44.64"	W 16°39' 18"	4	1.4	A'a 2	497.17	8.1	0.00971796	4.36717
			2.4	-0.3	A'a 2	499.57	7.8	0.00971796	4.04385
E51	N 65°3' 44.64"	W 16°39' 18"	2	-2.6	A'a 1	501.57	5.2	0.00971796	1.42441
E52	N 65°3' 44.29"	W 16°39' 18.36"	7.4	1.5	A'a 1	508.97	6.7	0.00971796	2.8525
			16.5	0	A;a 1	525.47	6.7	0.00971796	2.69215
E53	N 65°3' 41.76"	W 16°39' 19.08"	58.5	0	Phh 2	583.97	6.7	0.00971796	2.12365
			1.1	0	Phh 2	585.07	6.7	0.00971796	2.11296
			13.3	0	Phh 2	598.37	6.7	0.00971796	1.98371
			0.8	-1.5	Phh 2	599.17	5.2	0.00971796	0.475939
			0.8	1.5	Phh 2	599.97	6.7	0.00971796	1.96816
E54	N 65°3' 41.04"	W 16°39' 19.08"	8.2	0	Phh 2	608.17	6.7	0.00971796	1.88848
	N °0' 0"	W 16°0' 0"	1	1.3	A'a 2	609.17	8	0.00971796	3.17876
E55	N 65°3' 41.04"	W 16°39' 19.08"	10.3	1.5	A'a 2	619.47	9.5	0.00971796	4.57866
E56	N 65°3' 41.04"	W 16°39' 19.08"	2.5	1.5	A'a 2	621.97	11	0.00971796	6.05437
			1.2	-0.3	A'a 2	623.17	10.7	0.00971796	5.74271
			3.3	0.3	A'a 2	626.47	11	0.00971796	6.01064
			3.1	-0.5	A'a 2	629.57	10.5	0.00971796	5.48051
			3.1	0.5	A'a 2	632.67	11	0.00971796	5.95039
			4.8	0.8	A'a 2	637.47	11.8	0.00971796	6.70374
			2.05	-0.3	A'a 2	639.52	11.5	0.00971796	6.38382
			2.05	0.3	A'a 2	641.57	11.8	0.00971796	6.6639
E57	N 65°3' 39.95"	W 16°39' 19.08"	4.3	1.5	A'a 2	645.87	13.3	0.00971796	8.12211
E58	N 65°3' 39.95"	W 16°39' 19.44"	2	0	A'a 2	647.87	13.3	0.00971796	8.10267
E59	N 65°3' 39.95"	W 16°39' 19.44"	6.5	-1.49	A'a 2	654.37	11.81	0.00971796	6.54951
			3.1	0.5	A'a 2	657.47	12.31	0.00971796	7.01938
			7.3	0.3	A'a 2	664.77	12.61	0.00971796	7.24844
			8.7	0	A'a 2	673.47	12.61	0.00971796	7.16389
E60	N 65°3' 39.23"	W 16°39' 19.44"	1.7	0.9	A'a 2	675.17	13.51	0.00971796	8.04737
E61	N 65°3' 38.88"	W 16°39' 19.44"	4	-1.5	A'a 2	679.17	12.01	0.00971796	6.5085
E62	N 65°3' 38.88"	W 16°39' 19.44"	1.8	-0.5	A'a 2	680.97	11.51	0.00971796	5.99101
			2.8	0	Phh 2	683.77	11.51	0.00971796	5.9638
E63	N 65°3' 38.88"	W 16°39' 19.44"	3.2	1.5	A'a 2	686.97	13.01	0.00971796	7.4327
E64	N 65°3' 38.52"	W 16°39' 19.44"	8.25	1.5	A'a 2	695.22	14.51	0.00971796	8.85253
			12.4	1	Phh 2	707.62	15.51	0.00971796	9.73203
E65	N 65°3' 38.16"	W 16°39' 19.44"	2.2	0	Phh 2	709.82	15.51	0.00971796	9.71065
E66	N 65°3' 37.8"	W 16°39' 19.44"	6.9	-1.5	Phh 2	716.72	14.01	0.00971796	8.14359
			21	1.5	Phh 2	737.72	15.51	0.00971796	9.43952
E67	N 65°3' 37.09"	W 16°39' 19.44"	3	0	A'a 2	740.72	15.51	0.00971796	9.41036
E68	N 65°3' 37.09"	W 16°39' 19.44"	3.4	-1.5	A'a 2	744.12	14.01	0.00971796	7.87732
E69	N 65°3' 36.73"	W 16°39' 19.8"	7.9	1.5	A'a 2	752.02	15.51	0.00971796	9.30055
E70	N 65°3' 36.35"	W 16°39' 19.8"	9	-1.6	A'a 2	761.02	13.91	0.00971796	7.61309
E71	N 65°3' 36.35"	W 16°39' 19.8"	0.3	0.7	A'a 2	761.32	14.61	0.00971796	8.31017
			5.5	-1.5	A'a 2	766.82	13.11	0.00971796	6.75672
E72	N 65°3' 36.35"	W 16°39' 20.16"	0.8	-1.7	A'a 2	767.62	11.41	0.00971796	5.04895
			6.1	1.3	A'a 2	773.72	12.71	0.00971796	6.28967
			7.2	-0.5	A'a 2	780.92	12.21	0.00971796	5.7197
E73	N 65°3' 35.63"	W 16°39' 20.16"	1.3	0	Phh 2	782.22	12.21	0.00971796	5.70707
E74	N 65°3' 35.63"	W 16°39' 20.16"	4.1	0	Phh 2	786.32	12.21	0.00971796	5.66722
E75	N 65°3' 35.28"	W 16°39' 20.16"	6	-1.5	Phh 2	792.32	10.71	0.00971796	4.10891
			7.7	0	A'a 2	800.02	10.71	0.00971796	4.03409
			1	0	A'a 2	801.02	10.71	0.00971796	4.02437
E76	N 65°3' 34.92"	W 16°39' 20.16"	6	0	A'a 2	807.02	10.71	0.00971796	3.96606
			7	0	A'a 2	814.02	10.71	0.00971796	3.89803
			2.6	-0.5	A'a 2	816.62	10.21	0.00971796	3.37277
			5.7	1	A'a 2	822.32	11.21	0.00971796	4.31738
			4.2	-1.3	A'a 2	826.52	9.91	0.00971796	2.97656
E77	N 65°3' 33.85"	W 16°39' 20.52"	8.2	1.5	A'a 2	834.72	11.41	0.00971796	4.39687
			6.3	-0.4	A'a 2	841.02	11.01	0.00971796	3.93565
			6.3	0.4	A'a 2	847.32	11.41	0.00971796	4.27443
			7.5	0.3	A'a 2	854.82	11.71	0.00971796	4.50154
E78	N 65°3' 32.75"	W 16°39' 20.52"	14.7	1.5	A'a 2	869.52	13.21	0.00971796	5.85869
			11	-2	A'a 2	880.52	11.21	0.00971796	3.75179
			2	2	A'a 2	882.52	13.21	0.00971796	5.73235
E79	N 65°3' 32.04"	W 16°39' 20.52"	4.5	1.5	A'a 2	887.02	14.71	0.00971796	7.18862
			6	-1.5	A'a 2	893.02	13.21	0.00971796	5.63032
			1	1.5	A'a 2	894.02	14.71	0.00971796	7.1206
			1	0	A'a 2	895.02	14.71	0.00971796	7.11088
			1	-1.5	A'a 2	896.02	13.21	0.00971796	5.60116
E80	N 65°3' 31.68"	W 16°39' 20.52"	1.9	1.5	A'a 2	897.92	14.71	0.00971796	7.0827
E81	N 65°3' 30.96"	W 16°39' 20.52"	5.6	-5.5	A'a 2	903.52	9.21	0.00971796	1.52828
			13.2	-1.4	1875	916.72	7.81		0

## Sheet: (1.8) Topographic Profile F
Name	Latitude (WSG 84)	Longitude (WSG 84)	Distance from last point (m)	Change in elevation (m)	Event	Cumulative distance (m)	Cumulative elevation (m)	Base slope (elev./horiz.)	Normalized elevation (m)	Normalized Elevation
F1	N 65°4' 4.09"	W 16°37' 44.04"	0	0	1875	0	0		0
F2	N 65°4' 3.73"	W 16°37' 42.6"	15.9	1.5	A'a 2	15.9	1.5	-0.00743988	1.61829
F3	N 65°4' 3.35"	W 16°37' 42.24"	2.3	1.5	A'a 2	18.2	3	-0.00743988	3.13541
F4	N 65°4' 3.35"	W 16°37' 42.24"	6.5	1.5	A'a 2	24.7	4.5	-0.00743988	4.68377
			3	0.7	A'a 2	27.7	5.2	-0.00743988	5.40608
F5	N 65°4' 3.35"	W 16°37' 41.88"	3.2	0.7	A'a 2	30.9	5.9	-0.00743988	6.12989
			0.95	-0.6	A'a 2	31.85	5.3	-0.00743988	5.53696
			7.45	0.3	A'a 2	39.3	5.6	-0.00743988	5.89239
			5.3	-0.5	A'a 2	44.6	5.1	-0.00743988	5.43182
			4.1	0.5	A'a 2	48.7	5.6	-0.00743988	5.96232
			2.5	-1.3	A'a 2	51.2	4.3	-0.00743988	4.68092
F6	N 65°4' 2.28"	W 16°37' 42.24"	11.5	1.5	A'a 2	62.7	5.8	-0.00743988	6.26648
F7	N 65°4' 2.28"	W 16°37' 42.24"	3	1.3	A'a 2	65.7	7.1	-0.00743988	7.5888
			2	-0.6	A'a 2	67.7	6.5	-0.00743988	7.00368
F8	N 65°4' 2.28"	W 16°37' 41.88"	0.5	-0.6	A'a 2	68.2	5.9	-0.00743988	6.4074
F9	N 65°4' 1.92"	W 16°37' 41.88"	2.45	1	A'a 2	70.65	6.9	-0.00743988	7.42563
			6.6	-2	A'a 2	77.25	4.9	-0.00743988	5.47473
			3.4	2	A'a 2	80.65	6.9	-0.00743988	7.50003
F10	N 65°4' 1.56"	W 16°37' 41.52"	4	0.4	A'a 2	84.65	7.3	-0.00743988	7.92979
F11	N 65°4' 1.2"	W 16°37' 41.52"	3.64	-1.5	A'a 2	88.29	5.8	-0.00743988	6.45687
F12	N 65°4' 1.2"	W 16°37' 41.16"	9.1	1.5	A'a 2	97.39	7.3	-0.00743988	8.02457
F13	N 65°4' 0.85"	W 16°37' 41.16"	9.45	-1.5	A'a 2	106.84	5.8	-0.00743988	6.59488
			5.6	0.5	A'a 2	112.44	6.3	-0.00743988	7.13654
			3.4	-0.5	A'a 2	115.84	5.8	-0.00743988	6.66184
F14	N 65°4' 0.13"	W 16°37' 41.16"	4.7	0.5	A'a 2	120.54	6.3	-0.00743988	7.1968
F15	N 65°4' 0.13"	W 16°37' 41.16"	10.2	-1.25	A'a 2	130.74	5.05	-0.00743988	6.02269
F16	N 65°3' 59.75"	W 16°37' 41.16"	9.1	1.5	A'a 2	139.84	6.55	-0.00743988	7.59039
F17	N 65°3' 59.75"	W 16°37' 41.52"	5.15	-1.3	A'a 2	144.99	5.25	-0.00743988	6.32871
			9.9	-0.8	A'a 2	154.89	4.45	-0.00743988	5.60236
F18	N 65°3' 59.04"	W 16°37' 41.16"	7.6	2.7	A'a 2	162.49	7.15	-0.00743988	8.35891
F19	N 65°3' 58.68"	W 16°37' 41.52"	13.27	-1.25	A'a 2	175.76	5.9	-0.00743988	7.20763
			13.3	0.5	A'a 2	189.06	6.4	-0.00743988	7.80658
			10.3	-0.5	A'a 2	199.36	5.9	-0.00743988	7.38322
			4.3	1.25	A'a 2	203.66	7.15	-0.00743988	8.66521
F20	N 65°3' 57.25"	W 16°37' 41.88"	6.2	0	A'a 2	209.86	7.15	-0.00743988	8.71133
			3	-0.5	A'a 2	212.86	6.65	-0.00743988	8.23365
			2.7	0.5	A'a 2	215.56	7.15	-0.00743988	8.75374
			5.8	0.2	A'a 2	221.36	7.35	-0.00743988	8.99689
			0.6	-0.2	A'a 2	221.96	7.15	-0.00743988	8.80136
F21	N 65°3' 56.89"	W 16°37' 42.24"	7.5	0	A'a 2	229.46	7.15	-0.00743988	8.85716
F22	N 65°3' 56.89"	W 16°37' 42.24"	6	-1.1	A'a 2	235.46	6.05	-0.00743988	7.80179
			16.3	-0.3	A'a 2	251.76	5.75	-0.00743988	7.62306
			5.2	-1.3	A'a 2	256.96	4.45	-0.00743988	6.36175
F23	N 65°3' 55.79"	W 16°37' 42.96"	8.5	4.2	A'a 2	265.46	8.65	-0.00743988	10.625
			7.5	-0.3	A'a 2	272.96	8.35	-0.00743988	10.3808
			4.5	0	A'a 2	277.46	8.35	-0.00743988	10.4143
			3.6	1.3	A'a 2	281.06	9.65	-0.00743988	11.7411
			8	-1	A'a 2	289.06	8.65	-0.00743988	10.8006
			3.3	1	A'a 2	292.36	9.65	-0.00743988	11.8251
F24	N 65°3' 54.72"	W 16°37' 43.32"	7.95	1.4	A'a 2	300.31	11.05	-0.00743988	13.2843
F25	N 65°3' 54.37"	W 16°37' 43.32"	5.2	0	A'a 2	305.51	11.05	-0.00743988	13.323
F26	N 65°3' 54.37"	W 16°37' 43.32"	3.57	-1.5	A'a 2	309.08	9.55	-0.00743988	11.8495
F27	N 65°3' 54.37"	W 16°37' 43.32"	4.1	1.5	A'a 2	313.18	11.05	-0.00743988	13.38
			22.3	0	A'a 2	335.48	11.05	-0.00743988	13.5459
F28	N 65°3' 53.27"	W 16°37' 44.04"	7.7	-1.3	A'a 2	343.18	9.75	-0.00743988	12.3032
			8.8	1	A'a 2	351.98	10.75	-0.00743988	13.3687
			6.1	-0.3	A'a 2	358.08	10.45	-0.00743988	13.1141
			15.1	0	A'a 2	373.18	10.45	-0.00743988	13.2264
F29	N 65°3' 51.84"	W 16°37' 44.76"	13.8	0	A'a 2	386.98	10.45	-0.00743988	13.3291
F30	N 65°3' 51.84"	W 16°37' 44.76"	4.2	1.5	A'a 2	391.18	11.95	-0.00743988	14.8603
			8.4	0	A'a 2	399.58	11.95	-0.00743988	14.9228
F31	N 65°3' 51.12"	W 16°37' 45.12"	2	2.4	A'a 2	401.58	14.35	-0.00743988	17.3377
			10.6	1	A'a 2	412.18	15.35	-0.00743988	18.4166
			1.9	-1.3	A'a 2	414.08	14.05	-0.00743988	17.1307
			10.7	0	A'a 2	424.78	14.05	-0.00743988	17.2103
			3.8	-0.5	A'a 2	428.58	13.55	-0.00743988	16.7386
			3	0	A'a 2	431.58	13.55	-0.00743988	16.7609
F32	N 65°3' 50.05"	W 16°37' 45.48"	6.2	1.5	A'a 2	437.78	15.05	-0.00743988	18.307
			9.6	-0.3	A'a 2	447.38	14.75	-0.00743988	18.0785
			0.1	1.3	A'a 2	447.48	16.05	-0.00743988	19.3792
			6.1	-0.5	A'a 2	453.58	15.55	-0.00743988	18.9246
			9.2	-0.5	A'a 2	462.78	15.05	-0.00743988	18.493
F33	N 65°3' 49.31"	W 16°37' 45.84"	5	0.6	A'a 2	467.78	15.65	-0.00743988	19.1302
			39	-0.3	A'a 2	506.78	15.35	-0.00743988	19.1204
			12.6	0.2	A'a 2	519.38	15.55	-0.00743988	19.4141
			3.4	0	A'a 2	522.78	15.55	-0.00743988	19.4394
			2.4	-0.2	A'a 2	525.18	15.35	-0.00743988	19.2573
F34	N 65°3' 47.17"	W 16°37' 47.64"	12.05	1	A'a 2	537.23	16.35	-0.00743988	20.3469
F35	N 65°3' 46.81"	W 16°37' 47.28"	14.4	-0.2	A'a 2	551.63	16.15	-0.00743988	20.2541
F36	N 65°3' 46.43"	W 16°37' 47.64"	11.3	0	A'a 2	562.93	16.15	-0.00743988	20.3381
F37	N 65°3' 46.07"	W 16°37' 46.92"	22.6	0	A'a 2	585.53	16.15	-0.00743988	20.5063
			0	-1.5	A'a 2	585.53	14.65	-0.00743988	19.0063
F38	N 65°3' 45.36"	W 16°37' 46.56"	16.3	0	A'a 2	601.83	14.65	-0.00743988	19.1275
F39	N 65°3' 45.36"	W 16°37' 46.56"	8.2	-1.5	A'a 2	610.03	13.15	-0.00743988	17.6886
F40	N 65°3' 45.36"	W 16°37' 46.56"	1.55	-0.8	A'a 2	611.58	12.35	-0.00743988	16.9001
F41	N 65°3' 45"	W 16°37' 46.56"	2.8	1.5	A'a 2	614.38	13.85	-0.00743988	18.4209
F42	N 65°3' 44.64"	W 16°37' 46.2"	6.1	1.1	A'a 2	620.48	14.95	-0.00743988	19.5663
F43	N 65°3' 45"	W 16°37' 46.2"	2.5	1.5	A'a 2	622.98	16.45	-0.00743988	21.0849
F44	N 65°3' 44.64"	W 16°37' 45.84"	3.7	1.5	A'a 2	626.68	17.95	-0.00743988	22.6124
F45	N 65°3' 44.64"	W 16°37' 45.84"	3.4	1.3	A'a 2	630.08	19.25	-0.00743988	23.9377
F46	N 65°3' 44.64"	W 16°37' 45.84"	2	-4.2	A'a 2	632.08	15.05	-0.00743988	19.7526
F47	N 65°3' 44.64"	W 16°37' 45.84"	2.3	1.5	A'a 2	634.38	16.55	-0.00743988	21.2697
F48	N 65°3' 44.29"	W 16°37' 45.12"	2.5	1.9	A'a 2	636.88	18.45	-0.00743988	23.1883
F49	N 65°3' 44.29"	W 16°37' 45.48"	3	-2.5	A'a 2	639.88	15.95	-0.00743988	20.7106
			2.7	0.5	Phh 2	642.58	16.45	-0.00743988	21.2307
F50	N 65°3' 43.93"	W 16°37' 45.48"	5.8	1	Phh 2	648.38	17.45	-0.00743988	22.2739
F51	N 65°3' 43.19"	W 16°37' 44.76"	27.5	1.5	Phh 2	675.88	18.95	-0.00743988	23.9785
F52	N 65°3' 43.19"	W 16°37' 44.76"	2.7	-1.5	Phh 2	678.58	17.45	-0.00743988	22.4986
F53	N 65°3' 42.83"	W 16°37' 44.04"	8.2	0	Phh 2	686.78	17.45	-0.00743988	22.5596
F54	N 65°3' 42.83"	W 16°37' 44.04"	5.4	-1.5	Phh 2	692.18	15.95	-0.00743988	21.0997
F55	N 65°3' 42.47"	W 16°37' 43.68"	6.1	0	Phh 2	698.28	15.95	-0.00743988	21.1451
F56	N 65°3' 42.47"	W 16°37' 43.68"	1.7	1.2	Phh 2	699.98	17.15	-0.00743988	22.3578
			1.5	-2.2	A'a 2	701.48	14.95	-0.00743988	20.1689
			0.1	2.2	A'a 2	701.58	17.15	-0.00743988	22.3697
F57	N 65°3' 42.47"	W 16°37' 43.68"	2	1.5	A'a 2	703.58	18.65	-0.00743988	23.8846
F58	N 65°3' 42.12"	W 16°37' 43.68"	1.5	0.6	A'a 2	705.08	19.25	-0.00743988	24.4957
			3.9	0	A'a 2	708.98	19.25	-0.00743988	24.5247
			2.8	-1.5	A'a 2	711.78	17.75	-0.00743988	23.0456
F59	N 65°3' 41.76"	W 16°37' 43.68"	0.1	5.5	A'a 2	711.88	23.25	-0.00743988	28.5463
F60	N 65°3' 41.76"	W 16°37' 43.68"	2	-1.5	A'a 2	713.88	21.75	-0.00743988	27.0612
F61	N 65°3' 41.76"	W 16°37' 43.68"	4	0	A'a 2	717.88	21.75	-0.00743988	27.0909
F62	N 65°3' 41.76"	W 16°37' 43.68"	2.7	-1.5	A'a 2	720.58	20.25	-0.00743988	25.611
F63	N 65°3' 41.4"	W 16°37' 43.32"	1.6	-0.6	A'a 2	722.18	19.65	-0.00743988	25.0229
F64	N 65°3' 41.4"	W 16°37' 43.32"	9.5	1.5	A'a 2	731.68	21.15	-0.00743988	26.5936
			9.1	-1.2	A'a 2	740.78	19.95	-0.00743988	25.4613
F65	N 65°3' 40.33"	W 16°37' 42.6"	10.5	1	A'a 2	751.28	20.95	-0.00743988	26.5394
F66	N 65°3' 39.95"	W 16°37' 42.6"	5.3	0	A'a 2	756.58	20.95	-0.00743988	26.5789
F67	N 65°3' 39.95"	W 16°37' 42.6"	0.3	-1.5	A'a 2	756.88	19.45	-0.00743988	25.0811
F68	N 65°3' 39.95"	W 16°37' 42.6"	1.8	-1.15	A'a 2	758.68	18.3	-0.00743988	23.9445
F69	N 65°3' 39.59"	W 16°37' 42.6"	2.2	1.5	A'a 2	760.88	19.8	-0.00743988	25.4609
			6.2	0	A'a 2	767.08	19.8	-0.00743988	25.507
			8.8	-0.4	A'a 2	775.88	19.4	-0.00743988	25.1725
F70	N 65°3' 39.23"	W 16°37' 42.24"	6.4	0.6	A'a 2	782.28	20	-0.00743988	25.8201
			4.2	-0.8	A'a 2	786.48	19.2	-0.00743988	25.0513
			0.6	0.8	A'a 2	787.08	20	-0.00743988	25.8558
F71	N 65°3' 38.88"	W 16°37' 41.88"	6.5	0	A'a 2	793.58	20	-0.00743988	25.9041
F72	N 65°3' 38.52"	W 16°37' 41.88"	5.65	-1.5	A'a 2	799.23	18.5	-0.00743988	24.4462
			2	-0.8	A'a 2	801.23	17.7	-0.00743988	23.6611
			2	0.8	A'a 2	803.23	18.5	-0.00743988	24.4759
F73	N 65°3' 38.16"	W 16°37' 41.52"	6.45	1.2	A'a 2	809.68	19.7	-0.00743988	25.7239
F74	N 65°3' 38.16"	W 16°37' 41.52"	6.7	-1.5	A'a 2	816.38	18.2	-0.00743988	24.2738
			11.6	-1.2	A'a 2	827.98	17	-0.00743988	23.1601
			3	0.5	A'a 2	830.98	17.5	-0.00743988	23.6824
			3	-0.5	A'a 2	833.98	17	-0.00743988	23.2047
			9.5	0	A'a 2	843.48	17	-0.00743988	23.2754
F75	N 65°3' 37.09"	W 16°37' 41.52"	4.1	-1.5	A'a 2	847.58	15.5	-0.00743988	21.8059
			5.8	0	A'a 2	853.38	15.5	-0.00743988	21.849
F76	N 65°3' 36.73"	W 16°37' 41.16"	2.5	-5	A'a 2	855.88	10.5	-0.00743988	16.8676
F77	N 65°3' 36.35"	W 16°37' 41.52"	6.5	1.1	A'a 2	862.38	11.6	-0.00743988	18.016
F78	N 65°3' 36.35"	W 16°37' 41.16"	1.9	0.4	A'a 2	864.28	12	-0.00743988	18.4301
F79	N 65°3' 35.99"	W 16°37' 41.52"	4.9	-2.5	A'a 2	869.18	9.5	-0.00743988	15.9666
F80	N 65°3' 35.99"	W 16°37' 41.16"	3.3	-7	A'a 2	872.48	2.5	-0.00743988	8.99115
F81	N 65°3' 35.28"	W 16°37' 41.52"	29.3	1	A'a 1	901.78	3.5	-0.00743988	10.2091
F82	N 65°3' 34.92"	W 16°37' 41.52"	7.3	0	A'a 1	909.08	3.5	-0.00743988	10.2634
F83	N 65°3' 34.56"	W 16°37' 41.52"	5	0	A'a 1	914.08	3.5	-0.00743988	10.3006
F84	N 65°3' 34.56"	W 16°37' 41.52"	2.8	-0.7	A'a 1	916.88	2.8	-0.00743988	9.62148
			4.5	-0.5	A'a 1	921.38	2.3	-0.00743988	9.15496
			0.6	0.3	A'a 1	921.98	2.6	-0.00743988	9.45942
			2.8	-0.4	A'a 1	924.78	2.2	-0.00743988	9.08026
			5.7	0.2	A'a 1	930.48	2.4	-0.00743988	9.32266
F85	N 65°3' 34.21"	W 16°37' 41.88"	6.8	0.9	A'a 1	937.28	3.3	-0.00743988	10.2733
			5.6	0	A'a 1	942.88	3.3	-0.00743988	10.3149
			2.1	-0.4	A'a 1	944.98	2.9	-0.00743988	9.93054
			5.7	0.2	A'a 1	950.68	3.1	-0.00743988	10.1729
F86	N 65°3' 33.49"	W 16°37' 41.52"	3.7	-1.3	A'a 1	954.38	1.8	-0.00743988	8.90048
F87	N 65°3' 33.49"	W 16°37' 41.52"	3.6	1	A'a 1	957.98	2.8	-0.00743988	9.92726
			11.5	-0.5	A'a 1	969.48	2.3	-0.00743988	9.51282
			13.2	0.5	A'a 1	982.68	2.8	-0.00743988	10.111
F88	N 65°3' 32.04"	W 16°37' 41.16"	0.87	1.5	A'a 1	983.55	4.3	-0.00743988	11.6175
			4.9	-0.2	A'a 1	988.45	4.1	-0.00743988	11.454
			0.3	0.2	A'a 1	988.75	4.3	-0.00743988	11.6562
F89	N 65°3' 31.68"	W 16°37' 41.52"	5.5	0	A'a 1	994.25	4.3	-0.00743988	11.6971
F90	N 65°3' 31.32"	W 16°37' 41.16"	5.7	-1.5	A'a 1	999.95	2.8	-0.00743988	10.2395
			2.5	0.3	A'a 1	1002.45	3.1	-0.00743988	10.5581
F91	N 65°3' 31.32"	W 16°37' 41.88"	4.9	0.8	A'a 1	1007.35	3.9	-0.00743988	11.3946
F92	N 65°3' 30.96"	W 16°37' 41.52"	6.2	-1.5	A'a 1	1013.55	2.4	-0.00743988	9.94069
F93	N 65°3' 30.61"	W 16°37' 41.16"	10.2	-1.5	A'a 1	1023.75	0.9	-0.00743988	8.51658
			11.5	-0.3	A'a 1	1035.25	0.6	-0.00743988	8.30214
F94	N 65°3' 29.87"	W 16°37' 40.8"	8.9	0	A'a 1	1044.15	0.6	-0.00743988	8.36835
F95	N 65°3' 29.87"	W 16°37' 40.8"	9.5	-0.2	A'a 1	1053.65	0.4	-0.00743988	8.23903
F96	N 65°3' 29.51"	W 16°37' 40.44"	7.7	-1.5	A'a 1	1061.35	-1.1	-0.00743988	6.79632
F97	N 65°3' 29.15"	W 16°37' 40.44"	4.8	-1.2	A'a 1	1066.15	-2.3	-0.00743988	5.63203
			7.7	0	A'a 1	1073.85	-2.3	-0.00743988	5.68932
			2	0.4	A'a 1	1075.85	-1.9	-0.00743988	6.1042
			1.8	-0.4	A'a 1	1077.65	-2.3	-0.00743988	5.71759
			7.6	0	A'a 1	1085.25	-2.3	-0.00743988	5.77413
F98	N 65°3' 28.8"	W 16°37' 40.08"	2.3	0.5	A'a 1	1087.55	-1.8	-0.00743988	6.29124
F99	N 65°3' 27.72"	W 16°37' 39.36"	30	-0.5	A'a 1	1117.55	-2.3	-0.00743988	6.01444
F100	N 65°3' 27.37"	W 16°37' 39.36"	9.5	-1.5	A'a 1	1127.05	-3.8	-0.00743988	4.58512
F101	N 65°3' 27.37"	W 16°37' 39.36"	2	-4.6	A'a 1	1129.05	-8.4	-0.00743988	0

## Sheet: (1.9) Flow Volume
Thickness of event at each transect (m)	A	B	C	D	E	F	Average Event Thickness (m)	Thickness (km)	Arcmap calculated area (km2)	Volume (km3)
Event 1 A'a	5.28		5.28		0.28	14.75	6.4	0.0064	5.6651	0.0362
Event 2 A'a	3.89		3.17	9.56	3	6.82	4.57	0.0046	7.4899	0.0342
Event 2 Phh	0.53		0.78		0.27	1.77	0.85	0.0009	1.6154	0.0014
Event 3	1.44	1.49			0.28		0.99	0.001	0.073	0.0001
Average Thickness of Transect	6.96	1.49	5.34	9.56	4.2	14.61	7.03	0.007	Total volume:	0.0719
									vol = thickness *area
