# Supplementary material for: Vikrahraun—the 1961 basaltic lava flow eruption at Askja, Iceland: morphology, geochemistry, and planetary analogs
Source: Earth Planets Space. 2022 Nov 12;74(1):168. doi: 10.1186/s40623-022-01711-5 (PMC9653356; doi:10.1186/s40623-022-01711-5)
Supplement: Supplementary file 2 — Additional file 2: Textural data presented in this paper, including crystallinity, vesicularity, density, and viscosity calculations [file 40623_2022_1711_MOESM2_ESM.xlsx]

## Sheet: (2.1) Crystal Morphology
Sample	Avg. Size	Plagioclase	Pyroxene	Plagioclase	Pyroxene	Total crystallinity	St. Dev.	Microphenocryst	Microlite
	weighted (mm)	%	%	size (mm)	size (mm)	SEM %	(n=3)	Area %	SEM%
IIAU15-001	0.16	0.5	0.5	0.128	0.192			1
IIAU15-002
IIAU15-003
IIAU15-004	0.265143	3	0.5	0.296	0.08			3.5
IIAU15-005	0.168571	5	2	0.204	0.08			7
IIAU15-006
IIAU15-007
IIAU15-008	0.2216	2	0.5	0.228	0.196			2.5
IIAU15-009	0.157333	10	5	0.2	0.072			15
IIAU15-011	0.22	15	3	0.228	0.18			18
IIAU15-012	0.102727	15	7	0.104	0.1	86.0799	6.40649	22	64.0799
IIAU15-013	0.142	3	1	0.16	0.088	93.5821	11.11	4	89.5821
IIAU15-014	0.126667	10	5	0.14	0.1			15
IIAU15-015	0	0	0	0	0			0
IIAU15-016	0.288	20	7	0.344	0.128			27
IIAU15-017	0.182824	10	7	0.224	0.124			17
IIAU15-018	0.22	5	1	0.244	0.1			6
IIAU15-019	0.362667	2	1	0.44	0.208			3
IIAU15-022	0.14	1	1	0.16	0.12	90.2232	8.87303	2	88.2232
IIAU15-023	0.1	2	0	0.1	0.02	100	0	2	98
IIAU18-001	0.1	15	5	0.1	0.1	84.9884	5.93262	20	64.9884
IIAU18-002	0.108	5	3	0.12	0.088			8
IIAU18-003	0.304889	7	2	0.352	0.14			9
IIAU18-004	0.2848	15	10	0.344	0.196			25
IIAU18-005	0.2335	5	3	0.34	0.056			8
IIAU18-006	0.2236	7	3	0.28	0.092	62.7104	12.301	10	52.7104
IIAU18-007	0.1984	2	0.5	0.228	0.08			2.5
IIAU18-008	0.3088	2	0.5	0.36	0.104			2.5
IIAU18-009	0.256	1	0.5	0.304	0.16			1.5
IIAU18-010	0.242286	3	0.5	0.248	0.208			3.5
IIAU19-001	0.24	10	5	0.28	0.16			15
IIAU19-002	0.16625	5	3	0.2	0.11			8
IIAU19-003	0.176	7	3	0.2	0.12			10
IIAU19-004	0.206667	10	5	0.25	0.12	55.3181	18.3931	15	40.3181
IIAU19-005	0.1	15	7	0.1	0.1			22
IIAU19-006	0.137143	5	2	0.144	0.12			7
IIAU19-007	0.1	1	0	0.1	0			1
IIAU19-008	0.1	10	7	0.1	0.1	78.7514	12.4391	17	61.7514

## Sheet: (2.2) SEM groundmass
SEM calculations	Black	Plagioclase	Glass	Pyroxene	Olivine	Oxides	Just Black	Just Plag.	Just Glass	Just Prx.	Just Oli.	Just Oxide	Total no (black)	Plag.	Glass	Prx.	Oli.	Oxide	Total	Xstal	Avg. Plag.	St. Dev.	±1 r.s.d.	Avg. Glass	St. Dev.	±1 r.s.d.	Avg. Prx.	St. Dev.	±1 r.s.d.	Avg. Oli.	St. Dev.	±1 r.s.d.	Avg. Oxide	St. Dev.	±1 r.s.d.	Avg. Xstal	St. Dev.	±1 r.s.d.	Plag.	Glass	Prx.	Oli.	Oxide	Total xstal
	%	%	%	%	%	%	%	%	%	%	%	%	%	%	%	%	%	%	%	%	%	%		%	%		%	%		%	%		%	%		%	%		%	%	%	%	%	%
IIAU18-001-1	2.048	47.752	66.711	91.737	96.18	100	2.048	45.704	18.959	25.026	4.443	3.82	97.952	46.6596	19.3554	25.5492	4.5359	3.89987	100	80.6446
	2.09	46.92	65.202	93.419	95.597	100	2.09	44.83	18.282	28.217	2.178	4.403	97.91	45.7869	18.6723	28.8193	2.22449	4.49699	100	81.3277	45.0081	2.14942	4.77562	24.7784	0.550645	2.22227	27.7273	1.88622	6.80275	3.799	1.3645	0.359172	4.20242	0.298639	7.10636	80.7368	0.550645	0.682024
	3.572	44.629	63.685	91.469	95.94	100	3.572	41.057	19.056	27.784	4.471	4.06	96.428	42.5779	19.7619	28.8132	4.63662	4.2104	100	80.2381
IIAU18-001-2	2.643	48.671	71.261	94.906	97.179	100	2.643	46.028	22.59	23.645	2.273	2.821	97.357	47.2775	23.2033	24.2869	2.33471	2.89758	100	76.7967
	1.654	48.7	59.869	94.123	97.926	100	1.654	47.046	11.169	34.254	3.803	2.074	98.346	47.8372	11.3568	34.8301	3.86696	2.10888	100	88.6432	45.371	3.79728	8.36941	24.7778	5.93997	23.9729	31.7237	6.46944	20.3931	2.79642	0.930031	0.332579	2.57142	0.41166	16.009	82.4625	5.93997	7.20324	44.9956	24.4127	33.1998	3.6539	3.13914	84.9884
	1.581	41.931	59.698	95.182	97.335	100	1.581	40.35	17.767	35.484	2.153	2.665	98.419	40.9982	18.0524	36.054	2.18759	2.70781	100	81.9476
IIAU18-001-3	1.785	48.508	51.397	93.321	97.616	100	1.785	46.723	2.889	41.924	4.295	2.384	98.215	47.5722	2.94151	42.6859	4.37306	2.42733	100	97.0585
	3.144	44.691	52.75	92.534	97.215	100	3.144	41.547	8.059	39.784	4.681	2.785	96.856	42.8956	8.3206	41.0754	4.83295	2.8754	100	91.6794	44.6077	2.57756	5.77829	23.6817	5.24974	22.1679	40.1485	3.10648	7.73749	4.36627	0.470115	0.10767	2.64357	0.224444	8.49021	91.766	5.24974	5.72079
	2.358	44.691	57.814	93.633	97.434	100	2.358	42.333	13.123	35.819	3.801	2.566	97.642	43.3553	13.4399	36.684	3.89279	2.62797	100	86.5601
IIAU18-006-1	29.03	40.89	72.846	100	0	0	29.03	11.86	31.956	27.154	0	0	70.97	16.7113	45.0275	38.2612	0	0	100	54.9725
	20.592	33.854	75.447	100	0	0	20.592	13.262	41.593	24.553	0	0	79.408	16.7011	52.3789	30.9201	0	0	100	47.6211	17.2644	0.966824	5.60011	23.1671	5.69685	24.5902	31.5196	6.46276	20.5039	0	0		0	0		48.784	5.69685	11.6777
	15.961	31.408	78.673	100	0	0	15.961	15.447	47.265	21.327	0	0	84.039	18.3808	56.2417	25.3775	0	0	100	43.7583
IIAU18-006-2	32.476	59.064	74.197	100	0	0	32.476	26.588	15.133	25.803	0	0	67.524	39.3756	22.4113	38.2131	0	0	100	77.5887
	35.048	47.95	68.887	100	0	0	47.95	12.902	20.937	31.113	0	0	64.952	19.8639	32.2346	47.9015	0	0	100	67.7654	29.8326	9.76282	32.7254	21.0485	10.6	50.3596	37.4213	10.8978	29.1219	0	0		0	0		67.2538	10.6	15.7611	23.2925	21.3228	39.4179	0	0	62.7104
	28.839	50.371	81.392	100	0	0	50.371	21.532	31.021	18.608	0	0	71.161	30.2581	43.5927	26.1492	0	0	100	56.4073
IIAU18-006-3	18.838	35.707	49.652	100	0	0	18.838	16.869	13.945	50.348	0	0	81.162	20.7844	17.1817	62.034	0	0	100	82.8183
	22.4	42.634	66.642	100	0	0	22.4	20.234	24.008	33.358	0	0	77.6	26.0747	30.9381	42.9871	0	0	100	69.0619	22.7806	2.87408	12.6163	19.7526	9.57591	48.4792	49.3129	11.0168	22.3406	0	0		0	0		72.0935	9.57591	13.2826
	35.297	49.197	72.231	100	0	0	35.297	13.9	23.034	27.769	0	0	64.703	21.4828	35.5996	42.9176	0	0	100	64.4004
IIAU19-004-1	0.138	12.434	98.072	31.764	100	0	0.138	12.296	66.308	19.33	1.928	0	99.862	12.313	66.3996	19.3567	1.93066	0	100	33.6004
	0.196	12.553	98.729	36.805	100	0	0.196	12.357	61.924	24.252	1.271	0	99.804	12.3813	62.0456	24.2996	1.2735	0	100	37.9544	11.5092	1.45182	12.6145	18.0085	3.27218	18.1702	21.1186	2.76014	13.0697	1.73917	0.405399	0.233099	0	0		34.367	3.27218	9.52128
	0.663	10.431	98	30	100	0	0.663	9.768	68	19.569	2	0	99.337	9.83319	68.4538	19.6996	2.01335	0	100	31.5462
IIAU19-004-2	4.206	19.886	52.751	94.794	100	0	4.206	15.68	32.865	42.043	5.206	0	95.794	16.3685	34.308	43.889	5.43458	0	100	65.692
	1.92	16.574	61.063	98.589	100	0	1.92	14.654	44.489	37.526	1.411	0	98.08	14.9409	45.3599	38.2606	1.43862	0	100	54.6401	16.2755	1.29061	7.92978	13.9064	7.14215	51.3587	43.3121	4.78917	11.0574	3.19092	2.04279	0.64019	0	0		62.7785	7.14215	11.3768	16.2367	14.4983	33.8516	5.22979	0	55.3181
	4.984	21.628	52.03	97.435	100	0	4.984	16.644	30.402	45.405	2.565	0	95.016	17.517	31.9967	47.7867	2.69955	0	100	68.0033
IIAU19-004-3	4.802	22.208	59.408	86.585	100	0	4.802	17.406	37.2	27.177	13.415	0	95.198	18.284	39.0765	28.5479	14.0917	0	100	60.9235
	3.221	25.427	44.3	90.075	100	0	3.221	22.206	18.873	45.775	9.925	0	96.779	22.9451	19.5011	47.2985	10.2553	0	100	80.4989	20.9255	2.39197	11.4309	11.5801	10.3274	89.1823	37.1241	9.47691	25.5276	10.7593	3.11119	0.289163	0	0		68.8089	10.3274	15.0088
	3.831	24.553	58.208	92.373	100	0	3.831	20.722	33.655	34.165	7.627	0	96.169	21.5475	34.9957	35.526	7.93083	0	100	65.0043
IIAU19-008-1	0	36.824	54.228	82.719	93.958	100	0	36.824	17.404	28.491	11.239	6.042	100	36.824	17.404	28.491	11.239	6.042	100	82.596
	0	44.941	61.881	79.848	92.749	100	0	44.941	16.94	17.967	12.901	7.251	100	44.941	16.94	17.967	12.901	7.251	100	83.06	41.5587	4.2241	10.1642	10.2727	0.722973	7.03783	22.674	5.34909	23.5913	11.7397	1.00892	0.0859412	6.46033	0.685124	10.6051	82.4327	0.722973	0.877046
	0	42.911	61.269	82.833	93.912	100	0	42.911	18.358	21.564	11.079	6.088	100	42.911	18.358	21.564	11.079	6.088	100	81.642
IIAU19-008-2	0	30.602	57.325	90.851	97.185	100	0	30.602	26.723	33.526	6.334	2.815	100	30.602	26.723	33.526	6.334	2.815	100	73.277
	0	30.757	63.404	87.601	97.034	100	0	30.757	32.647	24.197	9.433	2.966	100	30.757	32.647	24.197	9.433	2.966	100	67.353	31.09	0.715218	2.30048	9.75162	5.30313	54.382	31.4417	6.45983	20.5454	7.18333	1.96765	0.273919	3.13967	0.438124	13.9545	72.8547	5.30313	7.27905	33.4773	9.47931	30.4639	10.7389	4.07133	78.7514
	0	31.911	53.977	90.579	96.362	100	0	31.911	22.066	36.602	5.783	3.638	100	31.911	22.066	36.602	5.783	3.638	100	77.934
IIAU19-008-3	0	26.892	40.686	85.939	97.017	100	0	26.892	13.794	45.253	11.078	2.983	100	26.892	13.794	45.253	11.078	2.983	100	86.206
	0	26.445	45.497	80.106	96.734	100	0	26.445	19.052	34.609	16.628	3.266	100	26.445	19.052	34.609	16.628	3.266	100	80.948	27.7833	1.94384	6.99642	8.41364	5.22953	62.1553	37.276	7.03355	18.8688	13.2937	2.93925	0.221101	2.614	0.895462	34.2564	80.967	5.22953	6.45884
	0	30.013	54.266	86.232	98.407	100	0	30.013	24.253	31.966	12.175	1.593	100	30.013	24.253	31.966	12.175	1.593	100	75.747
IIAU15-012-1	4.956	50.351	69.366	75.377	96.141	100	4.956	45.395	19.015	6.011	20.764	3.859	95.044	47.7621	20.0065	6.32444	21.8467	4.06022	100	79.9935
	5.561	47.183	68.255	75.261	96.229	100	5.561	41.622	21.072	7.006	20.968	3.771	94.439	44.0729	22.3128	7.41855	22.2027	3.99305	100	77.6872	46.9439	2.56182	5.45719	7.52869	1.93792	25.7405	7.75636	1.62735	20.9808	20.0792	3.37449	0.168059	4.96016	1.61726	32.6049	79.7396	1.93792	2.43032
	6.814	52.472	69.676	78.553	93.638	100	6.814	45.658	17.204	8.877	15.085	6.362	93.186	48.9966	18.462	9.52611	16.1881	6.82721	100	81.538
IIAU15-012-2	4.587	32.056	82.64	69.92	94.002	100	4.587	27.469	12.72	37.864	11.362	5.998	95.413	28.7896	13.3315	39.6843	11.9082	6.28636	100	86.6685
	5.134	35.123	84.307	69.084	92.327	100	5.134	29.989	15.223	33.961	8.02	7.673	94.866	31.612	16.0468	35.7989	8.45403	8.08825	100	83.9532	31.7707	3.06364	9.64297	6.37126	1.75153	27.4911	36.3793	3.05644	8.40158	10.9065	2.13573	0.195822	6.89318	1.035	15.0148	85.9497	1.75153	2.03786	40.343	6.5011	25.733	14.7322	5.2718	86.0799
	3.425	37.14	81.977	69.642	93.911	100	3.425	33.715	12.335	32.502	11.934	6.089	96.575	34.9107	12.7725	33.6547	12.3572	6.30494	100	87.2275
IIAU15-012-3	3.11	45.967	54.691	88.686	96.789	100	3.11	42.857	8.724	33.995	29.448	3.211	118.235	36.2473	7.37853	28.7521	24.9063	2.71578	100	92.6215
	3.727	45.219	55.635	88.297	95.434	100	3.727	41.492	10.416	32.662	10.454	4.566	99.59	41.6628	10.4589	32.7965	10.497	4.5848	100	89.5411	42.3143	6.41752	15.1663	5.60336	2.97459	53.0858	33.0634	4.45077	13.4613	13.2108	10.6023	0.802548	3.96206	1.07931	27.2412	92.5505	2.97459	3.21401
	3.727	47.749	51.799	85.594	95.883	100	3.727	44.022	4.05	33.795	3.797	4.117	89.781	49.0326	4.51098	37.6416	4.22918	4.5856	100	95.489
IIAU15-013-1	4.126	48.636	0	67.341	97.526	100	4.126	44.51	0	18.705	30.185	2.474	95.874	46.4255	0	19.51	31.484	2.58047	100	100
	7.781	48.643	0	66.044	93.577	100	7.781	40.862	0	17.401	27.533	6.423	92.219	44.3097	0	18.8692	29.8561	6.96494	100	100	43.4234	3.52975	8.12868	5.39823	0	0	20.8599	2.9107	13.9536	30.1182	1.25547	0.0416846	5.59851	2.61759	46.7551	100	1.00486e-14	1.00486e-14
	7.105	43.831	0	66.312	93.265	100	7.105	36.726	0	22.481	26.953	6.735	92.895	39.535	0	24.2004	29.0145	7.25012	100	100
IIAU15-013-2	7.45	55.969	72.225	84.98	95.803	100	7.45	48.519	16.256	12.755	10.823	4.197	92.55	52.4246	17.5646	13.7817	11.6942	4.53485	100	82.4354
	7.37	55.037	73.688	85.248	93.909	100	7.37	47.667	18.651	11.56	8.661	6.091	92.63	51.4596	20.1349	12.4798	9.3501	6.57562	100	79.8651	52.6722	1.35345	2.56957	6.07301	1.46333	24.0955	12.8547	0.807695	6.28326	9.06593	2.78129	0.306784	6.15345	1.45423	23.6327	80.7463	1.46333	1.81225	42.1468	5.22043	32.1637	13.0614	6.21021	93.5821
	6.638	57.177	75.907	87.393	93.138	100	6.638	50.539	18.73	11.486	5.745	6.862	93.362	54.1323	20.0617	12.3026	6.15347	7.34989	100	79.9383
IIAU15-013-3	2.832	30.317	0	92.086	0	100	2.832	27.485	0	61.769	0	7.914	97.168	28.2861	0	63.5693	0	8.14466	100	100
	3.196	34.422	0	94.344	0	100	3.196	31.226	0	59.922	0	5.656	96.804	32.2569	0	61.9003	0	5.84273	100	100	30.3449	1.9895	6.55629	4.19005	0	0	62.7765	0.83759	1.33424	0	0		6.87866	1.16808	16.9812	100	1.00486e-14	1.00486e-14
	2.596	32.296	0	93.524	0	100	2.596	29.7	0	61.228	0	6.476	97.404	30.4916	0	62.8598	0	6.6486	100	100
IIAU15-022-1	3.691	49.462	0	92.615	0	100	3.691	45.771	0	92.615	0	7.385	145.771	31.3992	0	63.5346	0	5.06617	100	100
	3.087	47.467	0	93.916	0	100	3.087	44.38	0	93.916	0	6.084	144.38	30.7383	0	65.0478	0	4.21388	100	100	31.3415	0.576539	1.83954	4.8884	0	0	64.238	0.762183	1.1865	0	0		4.42042	0.571209	12.9221	100	1.74047e-14	1.74047e-14
	2.93	49.745	0	94.155	0	100	2.93	46.815	0	94.155	0	5.845	146.815	31.8871	0	64.1317	0	3.9812	100	100
IIAU15-022-2	3.926	46.868	61.179	88.657	96.764	100	3.926	42.942	14.311	27.478	8.107	3.236	96.074	44.6968	14.8958	28.6009	8.43829	3.36824	100	85.1042
	3.923	46.832	64.991	82.018	95.152	100	3.923	42.909	18.159	17.027	13.134	4.848	96.077	44.6611	18.9005	17.7222	13.6703	5.04595	100	81.0995	45.1392	0.797474	1.7667	5.86608	2.13074	36.3231	23.7231	5.5256	23.292	9.25302	4.0715	0.440019	4.56585	1.04393	22.8639	82.6812	2.13074	2.57706	40.9099	4.58579	38.6033	5.99627	4.71375	90.2232
	3.849	48.136	65.597	89.487	94.92	100	3.849	44.287	17.461	23.89	5.433	5.08	96.151	46.0598	18.16	24.8463	5.65049	5.28336	100	81.84
IIAU15-022-3	4.309	46.88	55.054	86.65	95.151	100	4.309	42.571	8.174	31.596	8.501	4.849	95.691	44.488	8.54208	33.0188	8.8838	5.06735	100	91.4579
	3.542	47.967	61.131	87.109	95.042	100	3.542	44.425	13.164	25.978	7.933	4.958	96.458	46.0563	13.6474	26.9319	8.2243	5.14006	100	86.3526	46.2488	1.86458	4.03162	3.00291	3.00635	100.115	27.8488	4.77803	17.1571	8.73578	0.455862	0.0521833	5.15499	0.0959739	1.86177	87.9884	3.00635	3.41676
	6.135	51.38	64.376	86.524	95.065	100	6.135	45.245	12.996	22.148	8.541	4.935	93.865	48.2022	13.8454	23.5956	9.09924	5.25755	100	86.1546
IIAU15-023-1	1.615	45.947	0	93.213	0	100	1.615	44.332	0	47.266	0	6.787	98.385	45.0597	0	48.0419	0	6.89841	100	100
	1.02	46.198	0	94.976	0	100	1.02	45.178	0	48.778	0	5.024	98.98	45.6436	0	49.2807	0	5.07577	100	100	47.0981	3.03896	6.45242	0	0		46.3795	4.00042	8.6254	0	0		6.52245	1.30012	19.933	100	0	0
	0.0810811	50.631	0	92.413	0	100	0.0810811	50.5499	0	41.782	0	7.587	99.9189	50.5909	0	41.8159	0	7.59316	100	100
IIAU15-023-2	3.554	54.784	0	94.944	0	100	3.554	51.23	0	40.16	0	5.056	96.446	53.1178	0	41.6399	0	5.24231	100	100
	4.099	52.816	0	93.325	0	100	4.099	48.717	0	40.509	0	6.675	95.901	50.7993	0	42.2404	0	6.9603	100	100	51.9375	1.15984	2.23315	0	0		42.0163	0.327963	0.780561	0	0		6.04615	0.864291	14.2949	100	0	0	51.2636	0	42.8044	0	5.93199	100
	3.67	53.661	0	94.282	0	100	3.67	49.991	0	40.621	0	5.718	96.33	51.8956	0	42.1686	0	5.93585	100	100
IIAU15-023-3	1.051	57.272	0	94.549	0	100	1.051	56.221	0	37.277	0	5.451	98.949	56.8182	0	37.6729	0	5.5089	100	100
	3.732	55.851	0	95.002	0	100	3.732	52.119	0	39.151	0	4.998	96.268	54.1395	0	40.6688	0	5.19176	100	100	54.7551	1.83439	3.35016	0	0		40.0175	2.09622	5.23826	0	0		5.22737	0.265522	5.07945	100	0	0
	2.699	54.568	0	95.153	0	100	2.699	51.869	0	40.585	0	4.847	97.301	53.3078	0	41.7108	0	4.98145	100	100

## Sheet: (2.3) MOSAIC
Sample	Texture	Erosion Factor	BubbleCount	BubbleArea	Avg. BubbleArea	SolidArea	Solid&Bubble Area	Vesicularity	Avg.	Avg.	Avg.	Avg.	Avg.	VESICULARITY	Average	St.Dev.	ImageJ vesicularity	Avg. Vesicle Area	St.Dev.	Conversion Factor	Avg. Vesicle Area	St.Dev.
units			# of bubles	pixels2	pixels2	pixels2	pixels2		Circularity	Compactness	Convexity	Roundness	Roughness	%	%		%	pixels2		mm/pixel	mm2
IIAU15-001	Vent	EF 2	1361	726929	534	1576009	2302938	0.315653	1.30905	2.35377	0.899706	0.518984	1.19379	31.5653	31.264	2.37305	38.154	533.333	13.0128	65.5	0.124313	0.00303311		MOSAIC*
		EF 1	1523	792931	520	1576009	2368940	0.33472	1.29305	2.52432	0.902557	0.530717	1.22598	33.472										settings		for sample 20
		EF 3	1164	636078	546	1576009	2212087	0.287546	1.33195	2.17001	0.907084	0.510263	1.1598	28.7546										blob slice	50
IIAU15-004	Vent	EF 2	773	339641	439	734573	1074214	0.316176	1.31259	2.33606	0.907261	0.526173	1.20327	31.6176	31.7397	3.24151	41.988	435.333	9.07377	63.6439	0.107475	0.00224013		erosion	2	0
		EF 1	895	396245	442	734573	1130818	0.350406	1.33812	2.275	0.934957	0.557035	1.21289	35.0406										Thresh	115
		EF 3	691	293679	425	734573	1028252	0.28561	1.3198	2.2623	0.903436	0.51147	1.17659	28.561
IIAU15-005	Vent	EF 2	1249	907951	726	1049701	1957652	0.463796	1.24144	2.84926	0.874349	0.474519	1.24049	46.3796	46.4157	3.10188	55.206	731.333	62.1718	63.9018	0.179098	0.0152254
		EF 1	1294	1030377	796	1049701	2080078	0.495355	1.26703	2.83803	0.89965	0.507693	1.25661	49.5355
		EF 3	1194	802671	672	1049701	1852372	0.433321	1.23125	2.75008	0.859653	0.451704	1.21656	43.3321
IIAU15-008	Vent	EF 2	319	601351	1885	1790636	2391987	0.251402	1.40397	1.79292	0.953654	0.536977	1.12569	25.1402	25.0756	0.987441	25.698	1872.67	17.2143	63.0657	0.470841	0.00432817
		EF 1	335	630097	1880	1790636	2420733	0.260292	1.40231	1.81412	0.952114	0.550172	1.13489	26.0292
		EF 3	306	567247	1853	1790636	2357883	0.240575	1.39748	1.81323	0.951666	0.521075	1.12036	24.0575
IIAU15-009	Phh 2	EF 2	191	609411	3190	1746950	2356361	0.258624	1.48401	1.51737	0.962883	0.726578	1.13127	25.8624	25.8742	0.765019	26.434	3232.33	40.2036	64.2914	0.782006	0.00972656
		EF 1	194	634555	3270	1746950	2381505	0.266451	1.42932	1.70063	0.949878	0.715656	1.16965	26.6451
		EF 3	181	585901	3237	1746950	2332851	0.251152	1.51616	1.44608	0.969424	0.740036	1.11553	25.1152
IIAU15-011	Phh 2	EF 2	36	380988	10583	1878151	2259139	0.168643	1.37635	1.75506	0.936816	0.576369	1.15343	16.8643	16.8859	0.349155	17.576	9323.67	2230.77	63.8153	2.28948	0.54778
		EF 1	58	391389	6748	1878151	2269540	0.172453	1.17765	2.6754	0.891722	0.458613	1.22182	17.2453
		EF 3	35	372425	10640	1878151	2250576	0.16548	1.41209	1.67029	0.955902	0.58163	1.13753	16.548
IIAU15-012	Phh 2	EF 2	102	565579	5544	1821477	2387056	0.236936	1.37471	1.83976	0.922778	0.669381	1.17576	23.6936	23.7108	0.596981	24.385	5556	144.375	62.3018	1.4314	0.0371954
		EF 1	108	585216	5418	1821477	2406693	0.243162	1.30035	2.11735	0.904204	0.63974	1.23053	24.3162
		EF 3	96	547850	5706	1821477	2369327	0.231226	1.40552	1.78855	0.924637	0.692768	1.1771	23.1226
IIAU15-013	A'a 2	EF 2	23	422308	18361	2421470	2843778	0.148503	1.38807	1.86638	0.926411	0.628513	1.17342	14.8503	14.8565	0.219541	14.928	18020.3	1948.47	66.6987	4.05069	0.437984
		EF 1	27	429970	15924	2421470	2851440	0.15079	1.23812	2.49128	0.903233	0.535285	1.23498	15.079
		EF 3	21	415307	19776	2421470	2836777	0.146401	1.46052	1.51537	0.953209	0.656383	1.12305	14.6401
IIAU15-014	Phh 2	EF 2	102	662635	6496	1832240	2494875	0.265599	1.33342	2.01832	0.91456	0.566638	1.19005	26.5599	26.0902	0.423993	24.677	6005.33	905.851	65.274	1.40947	0.212606
		EF 1	128	634945	4960	1832240	2467185	0.257356	1.26083	2.34819	0.900446	0.530531	1.23285	25.7356
		EF 3	98	642930	6560	1832240	2475170	0.259752	1.36015	1.93633	0.926182	0.574708	1.17149	25.9752
IIAU15-016	Phh 3	EF 2	40	21830	545	2673212	2695042	0.00810006	1.14062	2.8276	0.852115	0.372872	1.21556	0.810006	0.883467	0.20728	1.674	527.667	259.435	57.1189	0.161733	0.0795185
		EF 1	116	30210	260	2673212	2703422	0.0111747	1.00686	3.73392	0.764572	0.32698	1.29554	1.11747
		EF 3	25	19466	778	2673212	2692678	0.00722923	1.15841	3.07863	0.845162	0.377256	1.19857	0.722923
IIAU15-017	Phh 2	EF 2	50	284753	5695	2060730	2345483	0.121405	1.26286	2.35071	0.895418	0.501152	1.19496	12.1405	12.1699	0.359228	12.304	5392.33	1522.73	64.9272	1.27916	0.361218
		EF 1	79	295545	3741	2060730	2356275	0.125429	1.15953	2.87921	0.861312	0.436467	1.23184	12.5429
		EF 3	41	276394	6741	2060730	2337124	0.118262	1.3374	1.97629	0.929908	0.528404	1.16023	11.8262
IIAU15-018	Phh 2	EF 2	28	398551	14233	2190386	2588937	0.153944	1.37153	1.7653	0.912427	0.535643	1.1443	15.3944	15.3979	0.263167	15.51	14077.3	545.423	63.9105	3.44648	0.133533
		EF 1	28	406789	14528	2190386	2597175	0.156628	1.33763	1.92208	0.912192	0.542673	1.18832	15.6628
		EF 3	29	390682	13471	2190386	2581068	0.151365	1.39018	1.7131	0.909881	0.522892	1.11334	15.1365
IIAU15-019	A'a 1	EF 2	368	385602	1047	2342934	2728536	0.141322	1.44855	1.70027	0.969695	0.600087	1.12155	14.1322	14.1691	0.979051	14.94	1046.33	54.0031	65.1268	0.24669	0.0127321
		EF 1	422	418854	992	2342934	2761788	0.15166	1.45063	1.71925	0.974827	0.617503	1.13365	15.166
		EF 3	324	356578	1100	2342934	2699512	0.13209	1.43424	1.72845	0.960964	0.576366	1.11735	13.209
IIAU15-022	A'a 1	EF 2	14	155587	11113	2498359	2653946	0.0586248	1.38852	2.12098	0.939573	0.663856	1.23478	5.86248	5.87018	0.143918	5.826	9674.33	1356.32	62.1483	2.50474	0.35116
		EF 1	19	159973	8419	2498359	2658332	0.060178	1.25312	2.71283	0.912908	0.577448	1.28034	6.0178
		EF 3	16	151865	9491	2498359	2650224	0.0573027	1.39921	1.86598	0.925858	0.624036	1.1558	5.73027
IIAU15-023	A'a 2	EF 2	228	163028	715	2580059	2743087	0.0594323	1.33454	1.98462	0.935895	0.470157	1.13429	5.94323	5.96487	0.637678	6.965	728	13.5277	63.9891	0.177795	0.0033038
		EF 1	246	182704	742	2580059	2762763	0.0661309	1.31255	2.08008	0.930943	0.484304	1.16058	6.61309
		EF 3	200	145498	727	2580059	2725557	0.0533829	1.31425	2.06688	0.923139	0.448189	1.13303	5.33828
IIAU18-001	A'a 1	EF 2	32	105001	3281	2428648	2533649	0.0414426	1.20611	2.68392	0.85616	0.464593	1.20071	4.14426	4.19646	0.245721	4.103	2982.67	1565.96	71.6961	0.580248	0.304642
		EF 1	88	113483	1289	2428648	2542131	0.0446409	1.11708	2.96278	0.826294	0.399352	1.24437	4.46409
		EF 3	23	100694	4378	2428648	2529342	0.0398104	1.3698	1.79513	0.948529	0.5525	1.12988	3.98104
IIAU18-002	A'a 2	EF 2	25	389795	15591	1633497	2023292	0.192654	1.20085	2.83333	0.849815	0.497498	1.21568	19.2654	19.2795	0.307847	18.824	14587.7	4225.31	64.0613	3.55463	1.0296
		EF 1	40	398067	9951	1633497	2031564	0.195941	1.06765	3.44511	0.842412	0.389001	1.24627	19.5941
		EF 3	21	382641	18221	1633497	2016138	0.189789	1.27871	2.24111	0.87824	0.533049	1.18172	18.9789
IIAU18-003	Vent	EF 2	850	852829	1003	1432027	2284856	0.373253	1.5206	1.5652	0.999796	0.667671	1.10801	37.3253	37.3663	1.77483	57.497	997	14	66.25	0.227156	0.00318975
		EF 1	939	921782	981	1432027	2353809	0.391613	1.53206	1.54666	1.01061	0.682579	1.1088	39.1613
		EF 3	786	792044	1007	1432027	2224071	0.356123	1.51136	1.59103	0.990913	0.655034	1.10744	35.6123
IIAU18-004	Vent	EF 2	340	643238	1891	1863118	2506356	0.256643	1.29923	2.19187	0.894561	0.515264	1.1809	25.6643	25.7645	1.19506	24.052	1840	369.152	64.6018	0.440888	0.0884537
		EF 1	476	689325	1448	1863118	2552443	0.270065	1.21291	2.58912	0.860813	0.472418	1.22434	27.0065
		EF 3	279	608604	2181	1863118	2471722	0.246227	1.37294	1.87453	0.920054	0.554627	1.14234	24.6227
IIAU18-005	Vent	EF 2	2021	723447	357	1765091	2488538	0.290712	1.40592	1.94579	0.950514	0.585629	1.14882	29.0712	29.1777	3.69582	32.743	354.667	5.85947	61.4741	0.0938504	0.00155051
		EF 1	2412	866450	359	1765091	2631541	0.329256	1.44076	1.85878	0.977788	0.620996	1.14914	32.9256
		EF 3	1735	605312	348	1765091	2370403	0.255362	1.39632	1.95255	0.940464	0.564358	1.1372	25.5362
IIAU18-006	Vent	EF 2	1227	572063	466	1149442	1721505	0.332304	1.47932	1.82027	0.982918	0.672692	1.14215	33.2304	33.2114	2.96335	34.47	467	15.5242	63.3301	0.116438	0.00387069
		EF 1	1346	651210	483	1149442	1800652	0.361652	1.47961	1.83454	0.990558	0.69123	1.15659	36.1652
		EF 3	1100	498235	452	1149442	1647677	0.302386	1.4639	1.86742	0.970583	0.650516	1.13921	30.2386
IIAU18-007	Vent	EF 2	988	348243	352	2043471	2391714	0.145604	1.53254	1.49471	1.01719	0.636257	1.08426	14.5604	14.6375	1.9625	20.009	350.333	2.08167	63.25	0.087571	0.000520343
		EF 1	1161	407832	351	2043471	2451303	0.166374	1.55249	1.46111	1.02809	0.669089	1.08917	16.6374
		EF 3	855	297667	348	2043471	2341138	0.127146	1.521	1.5217	1.01638	0.608214	1.08071	12.7146
IIAU18-008 (EF1)	Vent	EF 2	625	337307	539	725085	1062392	0.317498	1.36241	2.49352	0.936471	0.55527	1.199	31.7498	30.3606	1.97273	50.548	498	41	65.5071	0.116052	0.00955447
		EF 1	619	283414	457	725085	1008499	0.281026	1.41022	2.22075	0.970577	0.592779	1.184	28.1026
		EF 3	660	329268	498	725085	1054353	0.312294	1.33628	2.58802	0.915498	0.532885	1.19874	31.2294
IIAU18-009 (EF1)	Vent	EF 2	868	575315	662	903583	1478898	0.389016	1.32535	2.95338	0.912715	0.553577	1.24189	38.9016	39.4035	5.81764	45.853	673	124.864	67.475	0.147819	0.0274253
		EF 1	834	462442	554	903583	1366025	0.338531	1.3924	2.51396	0.957658	0.601259	1.20989	33.8531
		EF 3	937	753026	803	903583	1656609	0.454559	1.26224	3.33446	0.867836	0.506384	1.2629	45.4559
IIAU18-010	A'a 2	EF 2	1201	639135	532	1098949	1738084	0.367724	1.35915	2.39124	0.929195	0.556498	1.19107	36.7724	35.6961	1.00818	41.316	511.667	37.8462	62.0851	0.132743	0.00981854
		EF 1	1293	605963	468	1098949	1704912	0.355422	1.38737	2.18022	0.95405	0.588178	1.18925	35.5422
		EF 3	1094	585877	535	1098949	1684826	0.347737	1.34235	2.39303	0.914428	0.534088	1.18359	34.7737
IIAU19-001	Phh 3	EF 2	60	78201	1303	326229	404430	0.193361	1.50171	1.49879	0.988515	0.658946	1.10846	19.3361	19.3306	1.01267	21.689	1288.33	23.6925	22.532	2.53764	0.0466672
		EF 1	64	83300	1301	326229	409529	0.203404	1.4488	1.62147	0.967341	0.655643	1.14357	20.3404
		EF 3	58	73146	1261	326229	399375	0.183151	1.50452	1.50864	0.989642	0.654775	1.10464	18.3151
IIAU19-002	Phh 2	EF 2	121	75628	625	323726	399354	0.189376	1.45397	1.66421	0.991892	0.569269	1.11282	18.9376	18.9979	1.66998	23.825	614.667	9.29157	22.2571	1.2408	0.0187564
		EF 1	138	84489	612	323726	408215	0.206972	1.47286	1.63003	0.998145	0.607634	1.11943	20.6972
		EF 3	112	67999	607	323726	391725	0.173589	1.45348	1.66202	0.990505	0.552784	1.1039	17.3589
IIAU19-003	Phh 3	EF 2	123	113866	925	236638	350504	0.324864	1.45608	1.69525	0.978252	0.575613	1.11224	32.4864	32.4454	1.74604	37.194	916.667	18.9297	25.597	1.39905	0.0288912
		EF 1	132	122834	930	236638	359472	0.341707	1.45789	1.68449	0.982654	0.594507	1.12034	34.1707
		EF 3	117	104729	895	236638	341367	0.306793	1.43956	1.76054	0.969102	0.554001	1.11123	30.6793
IIAU19-004	Phh 3	EF 2	69	65387	947	334991	400378	0.163313	1.56749	1.36084	1.01759	0.716974	1.09246	16.3313	16.3697	1.08487	18.929	936.333	16.773	24.0214	1.62269	0.029068
		EF 1	75	70927	945	334991	405918	0.174732	1.53353	1.45506	1.00802	0.710868	1.11983	17.4732
		EF 3	66	60533	917	334991	395524	0.153045	1.57036	1.37036	1.01948	0.708859	1.09004	15.3045
IIAU19-005	Phh 3	EF 2	9	1358	150	486729	488087	0.00278229	1.13594	3.57111	0.765072	0.435858	1.26934	0.278229	0.318793	0.147496	8.638	157.333	30.6649	23.4424	0.286298	0.0558005
		EF 1	18	2359	131	486729	489088	0.00482326	0.960558	4.04076	0.688384	0.352696	1.36293	0.482326
		EF 3	5	955	191	486729	487684	0.00195824	1.40349	1.78267	0.948861	0.602643	1.15841	0.195824
IIAU19-006	A'a 2	EF 2	25	36414	1456	401076	437490	0.0832339	1.27984	2.11227	0.893228	0.425477	1.14053	8.32339	8.32704	0.376421	10.701	1438.33	20.4042	24.5434	2.38776	0.0338729
		EF 1	27	38244	1416	401076	439320	0.0870527	1.22161	2.42655	0.86702	0.413937	1.16806	8.70527
		EF 3	24	34651	1443	401076	435727	0.0795246	1.3038	2.06671	0.910322	0.424721	1.12925	7.95246
IIAU19-007	A'a 2	EF 2	54	8704	161	433587	442291	0.0196794	1.15513	2.62419	0.880775	0.292329	1.10705	1.96794	2.07565	0.866432	7.819	160.667	7.50555	21.8003	0.338064	0.0157927
		EF 1	87	13368	153	433587	446955	0.029909	1.2085	2.36822	0.901621	0.338836	1.12068	2.99091
		EF 3	33	5569	168	433587	439156	0.0126811	1.13846	2.69856	0.889277	0.27188	1.10023	1.26811
IIAU19-008	Phh 3	EF 2	84	80165	954	293800	373965	0.214365	1.36844	1.90931	0.91235	0.541463	1.13706	21.4365	21.4189	1.55261	26.799	985	32.0468	24.4643	1.64578	0.0535452
		EF 1	86	87573	1018	293800	381373	0.229626	1.34863	2.01393	0.904602	0.545882	1.16094	22.9626
		EF 3	74	72797	983	293800	366597	0.198575	1.36125	2.00634	0.915082	0.527647	1.14302	19.8575

## Sheet: (2.4) Pycnometry
Sample	Mass	Volume	Accupyc density	Avg. density	St. Dev.	Avg. volume	Volume	Geopyc density	Avg. density	St. Dev.	Avg. volume	Connected porosity	St. Dev.		density (ρ) = m/v
	g	Matrix (cm3)	Matrix (g/cm3)	Matrix (g/cm3)		cm3	Bulk (cm3)	Bulk (g/cm3)	Bulk (g/cm3)		cm3	%
IIUP15-001	0.7042	0.2538	2.77463				0.3612	1.0501							connected porosity = [ (Vb - Vm) / Vb ] * 100
	1.3612	0.513	2.65341	2.70604	0.0621642	0.3026	0.501	2.7165	1.9449	0.840004	0.4009	24.5198	0.842301			Vb: bulk volume, geopyc
	0.3793	0.141	2.69007				0.3405	2.0681								Vm: matrix volume, accupyc
IIUP15-002	0.4802	0.1737	2.76454				0.3733	1.2861
	0.2038	0.0855	2.38363	2.44399	0.223516	0.145733	0.1885	1.0837	1.16787	0.0761237	0.304433	52.1296	0.236124
	0.5348	0.1987	2.69149				0.4342	1.2319
IIUP15-003	0.3985	0.1639	2.43136				0.4305	0.9256
	0.5494	0.2185	2.51442	2.4359	0.0763486	0.221133	0.5582	0.9841	1.1109	0.271865	0.485033	54.4086	0.282382
	0.6637	0.281	2.36192				0.4664	1.423
IIUP15-004	0.8242	0.3049	2.70318				0.6038	1.3649
	0.4972	0.2083	2.38694	2.61003	0.194074	0.2367	0.3825	1.2998	1.43083	0.173656	0.439233	46.1106	0.260425
	0.5395	0.1969	2.73997				0.3314	1.6278
IIUP15-005	0.6085	0.2314	2.62965				0.4092	1.4869
	0.6401	0.2257	2.83607	2.71612	0.107203	0.228833	0.4177	1.5323	1.52537	0.0355113	0.407367	43.8262	0.112932
	0.6154	0.2294	2.68265				0.3952	1.5569
IIUP15-006	0.7226	0.2981	2.42402				0.4092	1.7656
	0.4491	0.1851	2.42626	2.44794	0.0395136	0.2515	0.2742	1.6379	1.73367	0.0844562	0.353267	28.8073	0.0932425
	0.6765	0.2713	2.49355				0.3764	1.7975
IIUP15-007	0.54	0.2068	2.61122				0.4013	1.3457
	0.3679	0.146	2.51986	2.6435	0.142543	0.185733	0.276	1.3328	1.31443	0.043465	0.376567	50.6772	0.149023
	0.5722	0.2044	2.79941				0.4524	1.2648
IIUP15-008	0.6881	0.2416	2.8481				0.2979	2.3099
	0.824	0.2844	2.89733	2.81953	0.0953514	0.247033	0.3289	3.505	2.86607	0.601834	0.278867	11.4153	0.60934
	0.5836	0.2151	2.71316				0.2098	2.7833
IIUP15-009	0.7504	0.2721	2.75781				0.3296	2.277
	0.8346	0.3136	2.66135	2.76868	0.113161	0.306333	0.2996	3.1287	2.69143	0.426309	0.331333	7.54527	0.441072
	0.9622	0.3333	2.88689				0.3648	2.6686
IIUP15-011	0.7901	0.2804	2.81776				0.2919	2.7085
	1.0651	0.3921	2.7164	2.76509	0.0507982	0.340533	0.3551	2.9993	2.7834	0.189873	0.337267	-0.968571	0.196551
	0.9639	0.3491	2.7611				0.3648	2.6424
IIUP15-012	0.7204	0.2429	2.96583				0.2438	2.9555
	0.6706	0.247	2.71498	2.78515	0.157772	0.270767	0.294	2.2816	2.74987	0.406531	0.274733	1.44382	0.436073
	0.8623	0.3224	2.67463				0.2864	3.0125
IIUP15-013	0.6195	0.2227	2.78177				0.2292	2.7054
	0.9864	0.3466	2.84593	2.76966	0.0829865	0.275633	0.3293	2.9992	2.87953	0.154287	0.2647	-4.13046	0.175189
	0.6907	0.2576	2.68129				0.2356	2.934
IIUP15-014	0.6201	0.2292	2.7055				0.2584	2.4016
	0.6805	0.2516	2.70469	2.72202	0.029324	0.231133	0.2751	2.4737	2.61227	0.304586	0.2438	5.19552	0.305994
	0.5859	0.2126	2.75588				0.1979	2.9615
IIUP15-015	0.5333	0.2114	2.52271				0.2049	2.6041
	0.6307	0.2444	2.58061	2.52716	0.0513621	0.216833	0.2049	3.0805	2.74137	0.295469	0.200033	-8.3986	0.2999
	0.4825	0.1947	2.47817				0.1903	2.5395
IIUP15-016	0.2738	0.1115	2.45561				0.1283	2.1345
	0.704	0.2578	2.7308	2.51203	0.196717	0.156367	0.2316	3.0392	2.60643	0.45362	0.149533	-4.56977	0.494438
	0.2345	0.0998	2.3497				0.0887	2.6456
IIUP15-017	0.9204	0.3286	2.80097				0.3268	2.8193
	1.063	0.3806	2.79296	2.76159	0.0614072	0.307667	0.3946	2.696	2.69467	0.125305	0.315133	2.36937	0.139543
	0.5753	0.2138	2.69083				0.224	2.5687
IIUP15-018	0.7045	0.2678	2.63069				0.2438	2.8915
	0.5636	0.2146	2.62628	2.59835	0.0522519	0.2256	0.1882	2.9961	3.0307	0.159343	0.195367	-15.4752	0.167691
	0.4934	0.1944	2.53807				0.1541	3.2045
IIUP15-019	0.7376	0.2708	2.72378				0.2207	3.3417
	0.738	0.2723	2.71025	2.7349	0.0317081	0.298767	0.2821	2.6161	2.87267	0.406793	0.290233	-2.94016	0.408027
	0.9786	0.3532	2.77067				0.3679	2.6602
IIUP15-022	0.846	0.2743	3.08421				0.346	2.4606
	0.7876	0.2837	2.77617	2.90392	0.160603	0.252833	0.3511	0.2434	1.78327	1.33677	0.3044	16.9404	1.34639
	0.5717	0.2005	2.85137				0.2161	2.6458
IIUP15-023	0.8085	0.2739	2.95181				0.2636	3.0684
	0.6684	0.2172	3.07735	3.03189	0.0695671	0.241367	0.2088	3.2011	3.02153	0.207018	0.2427	0.549375	0.218394
	0.7145	0.233	3.06652				0.2557	2.7951
IIAU18-001	2.2748	0.737	3.08657				0.7814	2.9111
	2.0634	0.6928	2.97835	3.02656	0.0550638	0.663833	0.6604	3.1244	3.01773	0.10665	0.667667	0.574139	0.120026
	1.6934	0.5617	3.01478				0.5612	3.0177
IIAU18-002	1.6483	0.5531	2.98011				0.6117	2.6946
	1.7165	0.5825	2.94678	2.97152	0.0217503	0.586433	0.5734	2.9936	2.91863	0.197524	0.597533	1.85764	0.198718
	1.8634	0.6237	2.98765				0.6075	3.0677
IIAU18-003	0.7794	0.2821	2.76285				0.4366	1.7855
	0.5951	0.2282	2.6078	2.7016	0.0824887	0.2363	0.3265	1.8234	1.73737	0.117727	0.367267	35.6598	0.14375
	0.543	0.1986	2.73414				0.3387	1.6032
IIAU18-004	0.9326	0.3247	2.87219				0.3752	2.4864
	0.9012	0.3012	2.99203	2.96644	0.0844133	0.334967	0.411	2.269	2.50477	0.245466	0.4011	16.488	0.259575
	1.1503	0.379	3.03509				0.4171	2.7589
IIAU18-005	0.9297	0.2954	3.14726				0.6269	1.483
	1.1617	0.3785	3.06922	3.02366	0.151611	0.389567	0.765	1.5186	1.6295	0.223624	0.713467	45.3981	0.270174
	1.4124	0.4948	2.85449				0.7485	1.8869
IIAU18-006	0.891	0.2887	3.08625				0.4822	1.8481
	0.8995	0.2888	3.11461	3.0272	0.12763	0.292	0.4603	1.9541	1.75943	0.251033	0.508333	42.5574	0.281615
	0.8599	0.2985	2.88074				0.5825	1.4761
IIAU18-007	1.2782	0.4369	2.92561				0.9517	1.3431
	1.0423	0.375	2.77947	2.83962	0.0764236	0.460367	0.8399	1.1667	1.6435	0.678829	0.817733	43.7021	0.683118
	1.6016	0.5692	2.81377				0.6616	2.4207
IIAU18-008	0.8478	0.3051	2.77876				0.6786	1.2492
	0.9663	0.3282	2.94424	2.90893	0.11659	0.2994	0.782	1.2356	1.26573	0.0409826	0.688933	56.5415	0.123583
	0.7957	0.2649	3.00378				0.6062	1.3124
IIAU18-009	0.9788	0.3617	2.70611				0.7552	1.2959
	0.7056	0.2471	2.85552	2.83537	0.12046	0.2852	0.4451	1.5851	1.47367	0.155593	0.5574	48.8339	0.196774
	0.7267	0.2468	2.94449				0.4719	1.54
IIAU18-010	0.8582	0.311	2.75949				0.4664	1.8402
	1.1193	0.4174	2.6816	2.71554	0.0398952	0.349433	0.6956	1.609	1.646	0.178598	0.5811	39.8669	0.183
	0.8655	0.3199	2.70553				0.5813	1.4888
IIAU19-001	1.5696	0.5283	2.97104				0.5315	2.9536
	1.3949	0.4704	2.96535	2.96603	0.00470384	0.547033	0.4706	2.9639	2.92327	0.0616743	0.5564	1.68344	0.0618535
	1.9026	0.6424	2.96171				0.6671	2.8523
IIAU19-002	0.8983	0.2958	3.03685				0.3089	2.90806
	1.2196	0.3999	3.04976	3.01779	0.0446644	0.403367	0.4037	3.02106	2.87304	0.168283	0.426633	5.45355	0.17411
	1.5261	0.5144	2.96676				0.5673	2.69
IIAU19-003	0.9903	0.3253	3.04427				0.3867	2.561
	1.0999	0.3748	2.93463	3.04366	0.108727	0.322133	0.408	2.6958	2.63047	0.067495	0.3711	13.195	0.127974
	0.8394	0.2663	3.15208				0.3186	2.6346
IIAU19-004	1.3885	0.4685	2.96371				0.4877	2.8471
	1.8421	0.613	3.00506	2.95445	0.0558112	0.5553	0.6592	2.7944	2.88953	0.122015	0.568567	2.33335	0.134174
	1.6916	0.5844	2.89459				0.5588	3.0271
IIAU19-005	2.015	0.659	3.05766				0.7029	2.8665
	1.755	0.5763	3.04529	3.05148	0.042419	0.61765	0.5722	3.0669	2.9667	0.248144	0.63755	3.12132	0.251744
	1.3342	0.4479	2.97879				0.3971	3.3599
IIAU19-006	2.0206	0.6496	3.11053				0.7203	2.8053
	2.172	0.7118	3.05142	3.08127	0.0295597	0.6236	0.6978	3.1129	3.0333	0.200428	0.637167	2.12922	0.202596
	1.5699	0.5094	3.08186				0.4934	3.1817
IIAU19-007	2.0841	0.713	2.923				0.7638	2.7291
	1.1867	0.4088	2.90289	2.91031	0.0110434	0.5484	0.4925	2.4094	2.6958	0.271287	0.590633	7.15052	0.271512
	1.5205	0.5234	2.90504				0.5156	2.9489
IIAU19-008	2.5461	0.8407	3.02855				0.9219	2.7618
	3.0196	0.997	3.02869	3.01018	0.0319274	0.8037	0.9936	3.0388	2.96387	0.176931	0.822333	2.26591	0.179788
	1.7049	0.5734	2.97332				0.5515	3.091

## Sheet: (2.5) Viscosity 
Sample	event	bulk density	slope	flow thickness	flow velocity	viscosity	log
		kg/m3	radians	m	m/s	Pa s	Pa s			(C3*(9.81)*SIN(D3)/(2*F3))*(E3^2)
IIAU18-001	A'a 1	3017.7	0.030279	15	10	10082.6	4.00357
IIAU18-002	A'a 2	2918.6	0.030279	3.7	0.1	59332.4	4.77329			Tellarico and Dragoni (1999) eq. 23
IIAU18-010	A'a 2	1646	0.030279	10	0.1	244424	5.38814
IIUP15-009	Phh 2	2691.4	0.030279	1.5	0.16	5620.24	3.74975			(bulk density * gravitational constant * sin(basement slope))/(2*flow velocity))*(flow thickness)^2
IIUP15-011	Phh 2	2783.4	0.030279	1.5	0.16	5812.36	3.76435
IIUP15-012	Phh 2	2749.9	0.030279	1.5	0.16	5742.4	3.75909
IIUP15-013	A'a 2	2879.5	0.030279	7	0.1	209521	5.32123
IIUP15-014	Phh 2	2612.3	0.030279	1.5	5	174.562	2.24195
IIUP15-016	Phh 3	2606.4	0.030279	1.5	2	435.419	2.63891
IIUP15-017	Phh 2	2694.7	0.030279	1.5	5	180.068	2.25544
IIUP15-018	Phh 2	3030.7	0.030279	1.5	5	202.521	2.30647
IIUP15-019	A'a 1	2872.7	0.030279	7	10	2090.26	3.3202
IIUP15-022	A'a 2	3021.5	0.030279	5	0.1	112170	5.04988
IIUP15-023	A'a 2	3021.5	0.030279	5	0.1	112170	5.04988
IIAU19-001	Phh 3	2923.3	0.030279	1.5	2	488.36	2.68874
IIAU19-002	Phh 2	2873	0.030279	1.5	5	191.983	2.28326
IIAU19-003	Phh 3	2630.5	0.030279	3	2	1757.78	3.24496
IIAU19-004	Phh 3	2889.5	0.030279	3	2	1930.85	3.28575
IIAU19-005	Phh 3	2966.7	0.030279	3	2	1982.44	3.2972
IIAU19-006	A'a 2	3033.3	0.030279	9.5	0.1	406515	5.60908
IIAU19-007	A'a 2	2695.8	0.030279	5	0.1	100079	5.00034
IIAU19-008	Phh 3	2963.9	0.030279	4.5	2	4456.28	3.64897
