# Supplementary material for: Vikrahraun—the 1961 basaltic lava flow eruption at Askja, Iceland: morphology, geochemistry, and planetary analogs
Source: Earth Planets Space. 2022 Nov 12;74(1):168. doi: 10.1186/s40623-022-01711-5 (PMC9653356; doi:10.1186/s40623-022-01711-5)
Supplement: Supplementary file 3 — Additional file 3: Cumulative chemistry data presented in this paper, including whole-rock chemistry, mineral chemistry, thermometry, and compiled geochemistry of Vikrahraun from the literature [file 40623_2022_1711_MOESM3_ESM.xlsx]

## Sheet: (3.1) W.R. Chem
calibrated data		SiO2	TiO2	Al2O3	Fe2O3	MnO	MgO	CaO	Na2O	K2O	P2O5	traces	Li	B	Be	Sc	V	Cr	Co	Ni	Cu	Zn	Ga	As	Rb	Sr	Y	Zr	Nb	Mo	Cd	Sn	Cs	Ba	La	Ce	Pr	Nd	Sm	Eu	Gd	Tb	Dy	Ho	Er	Tm	Yb	Lu	Hf
		wt%	wt%	wt%	wt%	wt%	wt%	wt%	wt%	wt%	wt%	wt%	ppm	ppm	ppm	ppm	ppm	ppm	ppm	ppm	ppm	ppm	ppm	ppm	ppm	ppm	ppm	ppm	ppm	ppm	ppm	ppm	ppm	ppm	ppm	ppm	ppm	ppm	ppm	ppm	ppm	ppm	ppm	ppm	ppm	ppm	ppm	ppm	ppm
W-2	GEOREM	52.68	1.06	15.45	10.83	0.167	6.37	10.86	2.2	0.626	0.14	0.184346	9.3		0.71	35.9	268	93	45	72	105	77	18		21	196	22	92	7.5	0.44	0.077	2	0.92	172	10.8	23.4	3	13	3.3	1.08	3.66	0.62	3.79	0.79	2.22	0.33	2.05	0.31	2.45
W-2 (n=6)		52.3308	1.06693	15.3474	10.7708	0.166981	6.37691	10.7711	2.23178	0.631896	0.123433	0.182043	9.27321		0.669033	35.6863	266.413	88.1254	43.8566	71.1314	102.759	75.7905	18.0498		19.8375	196.455	21.5705	87.5024	7.51512	0.421697	0.0988203	1.71092	0.894405	170.503	10.6674	23.1721	2.98562	12.9821	3.28541	1.10833	3.6764	0.619659	3.83937	0.791609	2.20725	0.320395	2.05541	0.302302	2.35334
St.Dev	± 1σ	0.246598	0.0105041	0.0723901	0.124189	0.000910761	0.0414084	0.106401	0.0182184	0.00504445	0.00284942	0.00166792	0.441428		0.00916012	0.120273	1.53083	0.465891	0.37154	2.48928	0.930135	1.77199	0.199396		0.102844	1.03869	0.0949121	1.0189	0.196808	0.0347219	0.00514758	0.0433082	0.00533462	1.13453	0.0307245	0.0797463	0.014752	0.0528647	0.0213026	0.0109184	0.0251747	0.0025663	0.0147292	0.00651189	0.0161394	0.00270971	0.0152196	0.00249458	0.0282677
precision	± 1 r.s.d.%	0.47123	0.984519	0.471678	1.15301	0.54543	0.649348	0.987841	0.81632	0.798304	2.30848	0.916222	4.76025		1.36916	0.337029	0.574609	0.528668	0.847171	3.49955	0.905163	2.33801	1.1047		0.518434	0.528716	0.440009	1.16443	2.61882	8.23385	5.20903	2.53128	0.596444	0.665403	0.288023	0.344147	0.494102	0.407213	0.648401	0.985123	0.684766	0.414146	0.383637	0.822614	0.7312	0.845741	0.740466	0.825195	1.20117
accuracy	%	0.662903	0.653541	0.664394	0.546419	0.011659	0.108547	0.818875	1.44446	0.941882	11.8336	1.24907	0.288048		5.77	0.595254	0.592342	5.24151	2.54094	1.20634	2.13449	1.5708	0.276498		5.53579	0.231978	1.95236	4.88865	0.201627	4.15968	28.338	14.4541	2.78209	0.870626	1.22786	0.973744	0.479336	0.138059	0.442163	2.62346	0.447969	0.0549213	1.30266	0.203684	0.574422	2.91049	0.264103	2.48328	3.94525
W-2	2018	52.584	1.06016	15.4147	10.5484	0.167285	6.44273	10.5891	2.25301	0.635219	0.120192	0.185223	9.1781	13.6882	0.669718	35.6078	267.256	88.2718	44.5826	70.4411	104.261	75.5359	17.7197	1.21348	19.8462	195.846	21.4781	87.9076	7.18701	0.466624	0.102888		0.8886	168.775	10.6228	23.169	2.99822	12.9217	3.26587	1.09179	3.69642	0.618815	3.85016	0.797986	2.22741	0.32424	2.06014	0.301743	2.37258
W-2 #1	2015	52.4293	1.07438	15.3105	10.7381	0.165763	6.33022	10.7858	2.23025	0.633242	0.120726	0.181607	9.42373		0.671934	35.7501	266.909	87.5655	43.6447	70.3733	102.42	78.7271	18.2574		19.9428	196.407	21.5041	87.1946	7.76127	0.410466	0.107347	1.74605	0.896624	170.251	10.655	23.1129	2.96751	12.9888	3.26411	1.10667	3.63492	0.617566	3.819	0.781675	2.18297	0.317126	2.03083	0.298352	2.36126
W-2 #2	2015	52.0718	1.07749	15.4175	10.8732	0.167564	6.38796	10.8193	2.24479	0.63532	0.123116	0.181916	9.28988		0.656706	35.7984	267.897	88.2171	43.8609	70.1927	102.618	77.0009	18.2256		19.9166	197.305	21.5373	87.3479	7.61981	0.397874	0.0947889	1.70344	0.899404	171.217	10.6678	23.151	2.97405	12.9883	3.30116	1.11025	3.67411	0.617697	3.84677	0.786967	2.20514	0.320216	2.04675	0.301466	2.34743
W-2 #3	2015	51.977	1.07336	15.4026	10.8925	0.168171	6.39102	10.9119	2.24135	0.636169	0.123829	0.182098	10.0326		0.684111	35.772	267.432	88.7803	43.7709	69.8989	101.749	75.0675	18.049		19.8968	197.955	21.6675	88.4669	7.58575	0.462543	0.0969883	1.73702	0.900923	172.173	10.7172	23.2939	2.99817	13.0726	3.31868	1.11984	3.70121	0.624238	3.84576	0.796152	2.2202	0.319172	2.07444	0.304809	2.37476
W-2 #4	2015	52.4166	1.04969	15.2601	10.8063	0.167022	6.37428	10.7812	2.21569	0.623721	0.124744	0.180592	8.95761		0.668238	35.7076	264.236	88.3178	43.7325	69.7025	102.076	74.2194	18.1083		19.7062	196.16	21.7103	88.3842	7.41786	0.409783	0.0961514	1.72924	0.891978	170.341	10.6648	23.2313	3.00013	12.9369	3.28607	1.12001	3.69045	0.621038	3.85225	0.796886	2.21136	0.322974	2.06512	0.305169	2.36486
W-2 #5	2015	52.5059	1.0665	15.2786	10.7664	0.166079	6.33527	10.7391	2.20558	0.627705	0.127992	0.180825	8.75737		0.663491	35.482	264.745	87.6	43.5477	76.1801	103.429	74.1921	17.9386		19.7163	195.054	21.5256	85.7135	7.51903	0.382895	0.0947579	1.63884	0.8889	170.257	10.6768	23.0746	2.97564	12.984	3.27655	1.10145	3.66126	0.618602	3.82228	0.789989	2.19641	0.318644	2.05522	0.302272	2.29916
IIAU15-001	2015	51.8857	2.616	12.3569	16.2238	0.239781	4.59327	8.50118	2.52955	0.510558	0.314946	0.228261	6.97713		1.04886	40.2843	454.694	24.2679	46.2047	25.9365	97.2318	237.456	20.6016		10.9282	176.706	42.3192	173.508	19.8319	0.785602	0.137889	2.02205	0.130979	110.36	15.2362	35.9664	4.96924	22.9511	6.16503	2.03197	6.94029	1.18064	7.40029	1.53556	4.25228	0.626999	4.03321	0.601675	4.53804
IIAU15-002	2015	49.855	2.73349	12.8208	16.786	0.249398	4.75101	8.90126	2.79688	0.547937	0.330259	0.227955	7.97018		1.04022	41.5461	470.565	25.4444	47.1368	27.0249	138.237	137.287	21.3612		11.5413	186.553	43.4675	179.177	20.4803	0.812472	0.188748	1.70227	0.134418	115.999	15.5991	36.7303	5.10812	23.6856	6.33637	2.08753	7.20209	1.2265	7.55408	1.573	4.41997	0.649563	4.14034	0.615356	4.67727
IIAU15-003	2015	49.8392	2.75832	12.8568	16.9143	0.250933	4.72605	8.88162	2.6733	0.554546	0.319923	0.22501	6.73896		1.08461	41.4886	471.256	23.1991	47.4384	26.309	108.618	137.433	21.6201		11.6108	188.278	44.0619	180.911	20.8076	0.887344	0.144489	1.68399	0.135906	120.266	16.0085	37.7667	5.20586	23.9946	6.38674	2.12723	7.23089	1.24164	7.71266	1.58841	4.45705	0.657019	4.22688	0.624988	4.70467
IIAU15-004	2015	51.9564	2.8741	13.3843	17.4568	0.238779	4.61978	5.9535	2.44956	0.526828	0.316933	0.223135	6.46483		1.0558	42.5047	485.754	24.4427	48.0177	27.3141	112.116	137.766	22.3104		11.8397	140.766	42.5463	187.787	21.5606	0.928243	0.249151	2.81664	0.139481	114.418	15.5833	36.3675	5.02786	23.3569	6.1819	1.89638	7.02937	1.19983	7.44995	1.55133	4.33974	0.63713	4.12775	0.612876	4.93014
IIAU15-005	2015	49.1479	2.7934	13.0294	17.0368	0.255305	4.81407	8.99341	2.8122	0.561001	0.326273	0.230263	8.12282		1.08206	42.0634	479.719	24.2511	48.2621	27.7366	122.141	137.894	21.7834		11.7047	189.751	44.921	184.089	21.1418	0.927512	0.147934	2.52069	0.140024	119.664	16.2577	38.4146	5.32134	24.4299	6.55381	2.16563	7.38162	1.25774	7.86856	1.63656	4.54384	0.671458	4.30873	0.64297	4.79566
IIAU15-006	2015	49.8734	2.77952	13.032	16.8498	0.254372	4.78696	8.61471	2.70758	0.559804	0.316006	0.225908	7.10043		1.07663	41.9969	476.734	24.6487	47.3594	26.9649	106.592	137.996	21.7041		11.7799	180.477	44.5316	183.701	21.0528	0.866349	0.145091	1.74931	0.137529	118.751	16.2211	38.0556	5.23248	24.3669	6.48356	2.12442	7.35045	1.253	7.82384	1.61011	4.51926	0.664791	4.24355	0.632524	4.78442
IIAU15-007	2015	50.9952	2.92484	12.234	17.5949	0.236644	4.48263	8.23815	2.17298	0.551256	0.34503	0.224408	5.14568		1.01509	39.8896	487.057	25.1591	44.0088	25.2799	102.656	128.688	22.4679		11.8964	173.994	41.7243	188.338	21.9759	0.908231	0.139792	1.76053	0.14173	123.041	15.3211	35.9639	4.95411	22.8908	6.09839	2.00268	6.89229	1.16496	7.28616	1.50495	4.24658	0.61906	4.00348	0.598002	4.90772
IIAU15-008	2015	48.8518	2.81195	13.0418	17.1819	0.25632	4.82877	9.06955	2.81473	0.561203	0.351075	0.230837	7.84105		1.08853	42.2212	482.877	24.0908	48.815	26.8895	120.425	138.229	21.863		11.8654	190.662	45.0226	184.868	21.2959	0.919839	0.146212	2.10763	0.136721	119.941	16.3361	38.4811	5.2974	24.416	6.53715	2.16326	7.36578	1.26062	7.92675	1.64095	4.58266	0.669265	4.30936	0.644337	4.79189
IIAU15-009	2015	49.7748	2.76528	12.8791	16.6985	0.252051	4.7532	8.92578	2.82825	0.56734	0.32685	0.22888	8.46771		1.06666	41.8928	477.6	23.971	47.6453	26.7255	118.543	139.958	21.634		11.802	189.168	44.4933	182.603	21.048	0.858343	0.143669	1.684	0.136009	119.116	16.1904	38.1842	5.26561	24.3231	6.49117	2.16232	7.33663	1.25367	7.82859	1.63625	4.55077	0.664617	4.31154	0.632463	4.78928
IIAU15-011	2015	49.3597	2.80029	12.838	16.998	0.255507	4.81965	9.00492	2.79461	0.56091	0.338433	0.229974	8.08185		1.12893	42.291	481.608	23.4556	48.4548	26.6166	120.048	139.045	21.7015		11.893	188.124	44.8093	184.429	21.1365	0.853378	0.141167	1.72135	0.13794	119.876	16.3051	38.3153	5.27108	24.3676	6.53223	2.13859	7.3846	1.26017	7.78213	1.62713	4.55191	0.66851	4.26634	0.645098	4.80061
IIAU15-012	2015	49.1853	2.78137	12.9206	17.1374	0.254844	4.7923	9.00511	2.81712	0.560175	0.317172	0.228663	8.19265		1.05921	41.9329	478.891	23.293	48.0956	26.453	117.603	138.162	21.6519		11.7094	188.738	44.5967	183.255	21.0874	0.859471	0.140381	1.68414	0.14019	119.323	16.2511	38.1534	5.27728	24.3282	6.49329	2.14484	7.39457	1.25131	7.78063	1.6146	4.53314	0.663978	4.28199	0.638064	4.78792
IIAU15-013	2015	48.9597	2.80477	13.0408	17.1334	0.255173	4.83212	9.01294	2.83803	0.557756	0.336188	0.229073	7.85833		1.06086	42.3359	483.378	23.7379	48.4298	26.6292	117.055	137.741	21.715		11.7043	188.395	44.5054	182.531	20.9984	0.884677	0.133096	1.65894	0.140401	118.152	16.1462	37.8938	5.20568	24.0962	6.47093	2.12775	7.24423	1.24716	7.74074	1.60783	4.49876	0.660166	4.23934	0.628191	4.71858
IIAU15-014	2015	49.04	2.80549	12.9644	17.2483	0.255499	4.80491	8.94565	2.81702	0.565576	0.324284	0.22886	8.09096		1.07239	41.8284	478.124	23.038	48.2974	26.0012	116.668	138.182	21.6613		11.9042	188.715	44.9809	184.828	21.2498	0.898189	0.144731	1.77332	0.139232	120.342	16.3845	38.4449	5.30821	24.4968	6.53321	2.15154	7.42001	1.26501	7.86205	1.636	4.58931	0.668712	4.29913	0.638802	4.86377
IIAU15-015	2015	49.5684	2.75031	12.9229	16.9625	0.251288	4.72998	8.89198	2.80808	0.56189	0.32549	0.227189	8.46649		1.0811	41.5222	472.687	24.3752	47.6324	27.0571	116.947	136.069	21.649		11.8274	187.727	44.2732	182.722	20.8681	0.995659	0.144335	1.733	0.140564	119.657	16.1486	38.0731	5.25125	24.0387	6.41665	2.1337	7.31171	1.24631	7.73384	1.61908	4.52679	0.653446	4.26497	0.630993	4.72433
IIAU15-016	2015	49.0833	2.7232	12.9262	17.1655	0.253088	4.9374	8.98775	2.82992	0.55089	0.317019	0.225719	8.06519		1.02954	42.0828	471.69	25.2153	47.9001	27.7837	116.245	135.746	21.1728		11.4323	187.517	44.0774	178.299	20.4192	1.04188	0.136537	1.69742	0.139746	116.97	15.8553	37.0363	5.15076	23.7385	6.32232	2.07388	7.18489	1.22467	7.59544	1.59653	4.46437	0.650537	4.19323	0.627997	4.68681
IIAU15-017	2015	48.9492	2.78356	12.9311	17.3204	0.256362	4.77999	9.03174	2.8362	0.563381	0.316451	0.231592	8.69908		1.07104	41.9937	477.664	26.7004	48.3039	28.9306	124.861	139.191	21.6285		11.8928	189.677	45.1701	185.308	21.2487	1.52518	0.142156	1.97855	0.142828	120.341	16.6234	38.8033	5.33679	24.6406	6.56452	2.16351	7.48047	1.26535	7.91365	1.63784	4.59024	0.67137	4.32665	0.64516	4.80599
IIAU15-018	2015	47.279	2.84606	13.4139	17.7264	0.263734	5.0197	9.39212	2.91936	0.562602	0.33709	0.240092	8.50373		1.06549	43.9099	503.643	29.6485	50.3428	31.0803	132.817	142.077	22.5102		11.8149	197.042	45.4953	185.694	21.4376	1.59039	0.140025	1.94084	0.141905	121.3	16.3749	38.6639	5.33265	24.547	6.56386	2.18176	7.49289	1.26292	7.93162	1.64081	4.58714	0.672344	4.3554	0.646595	4.84318
IIAU15-019	2015	48.2746	2.80603	13.1262	17.5332	0.256896	4.90425	9.07014	2.88938	0.562432	0.341058	0.235888	8.86994		1.08642	42.4357	485.956	28.5607	50.5653	30.6445	137.719	140.495	22.0235		11.7918	190.906	44.8854	184.102	21.1157	1.67852	0.141604	4.01974	0.1406	119.979	16.2381	38.2915	5.33797	24.3216	6.50723	2.17274	7.45201	1.26043	7.84904	1.63223	4.54958	0.660465	4.28537	0.640186	4.74087
IIAU15-022	2015	48.8285	2.74608	13.0493	17.1525	0.255535	4.9109	9.10266	2.84624	0.548826	0.327446	0.231945	8.31468		1.11208	42.6927	483.958	29.6184	48.5278	31.4346	125.192	137.931	21.8638		11.5328	190.942	43.8643	179.678	20.7008	1.69857	0.137504	2.24238	0.137825	118.116	15.9241	37.2973	5.17713	23.7764	6.34771	2.11931	7.24516	1.22724	7.68337	1.59538	4.45499	0.653196	4.18834	0.62336	4.64391
IIAU15-023	2015	48.9989	2.78578	12.9013	17.2255	0.255382	4.83684	9.06822	2.8249	0.54864	0.321678	0.232764	8.24926		1.09568	42.5763	488.695	27.5466	48.9619	29.275	123.64	139.052	21.8564		11.6109	190.632	44.5534	182.3	20.9373	1.36738	0.14254	2.06851	0.13521	118.79	16.1127	37.7239	5.27234	24.328	6.44589	2.14178	7.43634	1.2431	7.80054	1.63001	4.52898	0.662312	4.27634	0.632711	4.73749
IIAU18-001	2018	49.3302	2.77208	13.0012	17.1763	0.252128	4.7356	8.87797	2.77311	0.553762	0.298108	0.229518	7.3582	1.03244	1.37226	42.875	488.276	24.8209	48.6372	26.5878	119.124	137.918	21.8466	1.18821	11.7141	188.68	43.6555	178.476	20.2147	1.0824	0.199489		0.13969	115.589	15.7098	37.0713	5.13803	23.5359	6.27654	2.08866	7.19024	1.23527	7.62113	1.58587	4.43422	0.655476	4.16316	0.615004	4.73004
IIAU18-002	2018	49.2066	2.75977	13.0267	17.1788	0.252904	4.80136	8.87571	2.78268	0.562655	0.323717	0.229078	7.98243	1.06659	1.55664	42.3558	485.422	23.3246	48.6459	26.0486	118.688	139.213	21.4741	1.2836	11.6679	187.747	43.799	179.568	20.3285	0.967808	0.210439		0.134758	115.924	15.8996	37.4347	5.18475	23.7758	6.34512	2.10264	7.24484	1.24392	7.67067	1.60294	4.4459	0.658298	4.18249	0.621972	4.82694
IIAU18-003	2018	49.9857	2.76682	12.8927	16.9294	0.249782	4.64823	8.66751	2.74197	0.567841	0.325638	0.224345	7.90522	1.09102	1.84385	42.3803	471.808	20.2319	47.7023	24.1787	107.345	137.472	21.4332	1.319	11.9992	186.011	43.6093	180.767	20.4037	1.1349	0.186515		0.142646	117.613	15.864	37.5363	5.20845	23.7485	6.33828	2.08658	7.25535	1.25004	7.70804	1.60802	4.48935	0.662093	4.21456	0.627312	4.82337
IIAU18-004	2018	49.2589	2.7743	13.059	17.095	0.251079	4.74928	8.86544	2.82063	0.568643	0.330523	0.227283	8.20465	1.09543	2.11315	43.247	478.958	21.2856	47.9509	24.3846	111.759	137.905	21.7228	1.3223	11.9575	189.592	44.4161	179.528	20.3527	0.986535	0.199363		0.14322	117.957	16.084	37.7418	5.25271	24.0694	6.39662	2.12749	7.31888	1.2653	7.78046	1.61858	4.51814	0.670406	4.25191	0.634785	4.7938
IIAU18-005	2018	49.9792	2.7283	12.955	16.8531	0.250624	4.70263	8.74173	2.67862	0.564871	0.318486	0.227388	7.29644	1.05496	1.64093	42.2892	479.815	24.0557	48.0943	26.0238	115.963	137.552	21.5512	1.23262	11.8082	187.364	43.7636	179.107	20.1935	0.984425	0.202171		0.136376	116.756	15.7787	37.4608	5.16943	23.6415	6.34858	2.08635	7.21104	1.2439	7.62933	1.59271	4.47314	0.653298	4.18668	0.618611	4.80006
IIAU18-006	2018	49.7773	2.69814	13.0406	16.908	0.246601	4.76534	8.76205	2.71674	0.545963	0.311133	0.22819	7.79178	1.04479	1.74513	42.7071	475.136	28.9492	48.077	29.1955	128.255	136.248	21.5142	1.43031	11.3899	184.607	42.9373	177.742	19.8377	1.41833	0.225327		0.137209	112.566	15.4728	36.7161	5.07973	23.2256	6.24152	2.06666	7.13402	1.21794	7.5764	1.56618	4.37567	0.645601	4.11874	0.606607	4.71879
IIAU18-007	2018	50.4446	2.69021	12.9269	16.6317	0.245736	4.66687	8.64815	2.65237	0.549078	0.322397	0.222111	7.29884	1.00541	1.26674	41.7662	467.845	23.1891	47.3534	25.5046	108.77	134.654	21.0379	1.2096	11.4608	183.905	42.911	177.277	19.8886	0.956756	0.201832		0.135888	113.983	15.5928	36.7858	5.10408	23.3038	6.26289	2.06659	7.18941	1.23198	7.55309	1.57447	4.42208	0.654661	4.14538	0.61652	5.04954
IIAU18-008	2018	50.6341	2.64659	12.9423	16.4721	0.243197	4.6841	8.63967	2.66078	0.542936	0.312751	0.221536	7.458	1.03551	1.77505	41.3957	462.537	25.7413	47.149	26.7278	111.674	133.089	20.9683	1.27362	11.2822	183.478	42.4616	177.067	19.5571	1.00982	0.200771		0.131447	112.627	15.4429	36.4479	5.03765	23.0321	6.11767	2.038	7.07536	1.21097	7.4841	1.55652	4.36273	0.642442	4.10165	0.607372	4.76864
IIAU18-009	2018	51.8876	2.6547	12.3972	16.4894	0.233034	4.5862	8.18392	2.50908	0.514094	0.325532	0.219253	7.22638	0.973202	3.7006	41.2356	462.657	25.9075	45.2657	25.6492	110.052	127.365	20.5973	1.37617	11.3866	172.491	42.531	169.171	20.4673	2.42832	0.205974		0.14748	109.56	15.3877	36.6545	5.06752	23.1971	6.20112	2.05	7.08631	1.20918	7.45761	1.56324	4.36175	0.643591	4.1291	0.611936	4.51085
IIAU18-010	2018	50.6182	2.61986	12.9816	16.3446	0.242014	4.69456	8.62649	2.78747	0.554978	0.310571	0.219606	8.14576	1.00391	1.8301	41.0441	456.128	25.565	46.51	26.2741	115.725	132.077	20.8748	1.19263	11.5174	180.468	41.7867	174.075	19.4612	0.971739	0.192589		0.13934	112.344	15.21	35.9687	4.97796	22.638	6.05119	1.99521	6.90931	1.19452	7.32241	1.52517	4.27342	0.627168	4.01044	0.592476	4.65735
													Traces ICP-MS
XRF analyses		SiO2	TiO2	Al2O3	Fe2O3	MnO	MgO	CaO	Na2O	K2O	P2O5	LOI				Sc	V	Cr	Co	Ni			Ga		Rb	Sr	Y	Zr	Nb				Cs	Ba	La	Ce	Pr	Nd	Sm	Eu	Gd	Tb	Dy	Ho	Er	Tm	Yb	Lu	Hf
		wt%	wt%	wt%	wt%	wt%	wt%	wt%	wt%	wt%	wt%	wt%				ppm	ppm	ppm	ppm	ppm			ppm		ppm	ppm	ppm	ppm	ppm				ppm	ppm	ppm	ppm	ppm	ppm	ppm	ppm	ppm	ppm	ppm	ppm	ppm	ppm	ppm	ppm	ppm
BHVO-1	GEOREM	49.94	2.71	13.8	12.23	0.168	7.23	11.4	2.26	0.52	0.273		BHVO-1	GEOREM		31.83	318.2	287.2	44.89	119.8			21.37		9.261	394.1	25.91	171.2	18.1				0.0996	130.9	15.2	37.53	5.339	24.27	6.023	2.043	6.207	0.9392	5.28	0.9887	2.511	0.3349	1.994	0.2754	4.47
BHVO-1 (n=2)		49.915	2.73	13.67	12.255	0.17	7.215	11.37	2.22	0.52	0.27		BHVO-1	(n = 5)		30.2742	310.589	300.57	47.0127	122.49			21.9638		8.82954	392.228	25.841	169.899	17.7471				0.125229	125.54	14.8477	36.9378	5.18787	24.1731	5.97552	2.12414	6.40075	0.922763	5.23149	0.976456	2.51491	0.344377	2.00749	0.28475	4.46747
St.Dev	± 1σ	0.0636396	0	0.0141421	0.00707107	0	0.00707107	0.0141421	0.0141421	0	0		St.Dev	± 1σ		0.647365	8.62983	12.2965	1.91086	12.2158			0.816704		0.149722	7.39026	0.587485	3.31823	0.440874				0.0224464	3.96398	0.359884	0.798309	0.170502	0.608307	0.294449	0.0517553	0.236617	0.0295379	0.190215	0.0271011	0.0865909	0.0141411	0.0871628	0.00442009	0.198293
precision	± 1 r.s.d.%	0.127496	0	0.103454	0.0576995	0	0.0980051	0.124381	0.637033	0	0		precision	± 1 r.s.d.%		0.0213834	0.0277854	0.0409106	0.0406455	0.0997283			0.0371841		0.0169569	0.0188417	0.0227346	0.0195306	0.024842				0.179243	0.0315756	0.0242384	0.0216123	0.0328655	0.0251647	0.0492759	0.0243653	0.0369671	0.0320103	0.0363596	0.0277546	0.034431	0.041063	0.0434187	0.0155227	0.044386
accuracy	%	0.0500601	0.738007	0.942029	0.204415	1.19048	0.207469	0.263158	1.76991	0	1.0989		accuracy	%		-0.0488776	-0.0239204	0.0465542	0.0472867	0.022458			0.0277875		-0.0465886	-0.00474933	-0.00266124	-0.00759994	-0.0194956				0.257317	-0.040951	-0.0231788	-0.01578	-0.0283064	-0.00399399	-0.00788392	0.0397142	0.0312152	-0.0175011	-0.0091867	-0.0123843	0.00155746	0.0282972	0.00676749	0.0339524	-0.000566568
BHVO-1 #1		49.96	2.73	13.68	12.26	0.17	7.21	11.36	2.23	0.52	0.27	0	BHVO #1			30.3384	295.64	297.791	47.0295	130.451			22.8491		8.74964	394.92	26.2033	170.182	17.5271				0.110134	125.625	15.1489	37.0149	5.38694	24.8779	6.33834	2.20465	6.73647	0.970139	5.52103	1.01536	2.64112	0.364722	2.14829	0.279646	4.75427
BHVO-1 #2		49.87	2.73	13.66	12.25	0.17	7.22	11.38	2.21	0.52	0.27	0	BHVO #2			29.6128	312.175	311.018	47.5433	128.449			22.6909		8.7099	385.331	25.2185	166.699	17.4524				0.14711	122.289	14.4938	36.2048	5.00935	23.5865	5.67141	2.08748	6.17387	0.899302	5.0592	0.955302	2.4336	0.331502	1.93505	0.286313	4.27913
													BHVO #3			29.6128	312.175	311.018	47.5433	111.185			20.9207		8.7099	385.331	25.2185	166.699	17.4524				0.14711	122.289	14.4938	36.2048	5.00935	23.5865	5.67141	2.08748	6.17387	0.899302	5.0592	0.955302	2.4336	0.331502	1.93505	0.286313	4.27913
JB-1A	GEOREM	52.41	1.28	14.45	9.02	0.148	7.83	9.31	2.73	1.4	0.26		BHVO #4			30.8532	316.26	301.874	49.068	134.727			21.909		8.94602	392.563	26.0766	171.412	17.8146				0.125369	125.498	14.8337	37.1299	5.25199	24.1025	6.09154	2.09298	6.43405	0.914036	5.26099	0.961979	2.52373	0.342614	2.01518	0.290497	4.51701
JB-1A (n=3)		52.72	1.28	14.48	9.01	0.15	7.85	9.36	2.79	1.43	0.26		BHVO #5			30.954	316.691	281.151	43.8794	107.641			21.4494		9.03224	402.996	26.4882	174.502	18.4892				0.096421	131.998	15.2681	38.1344	5.28172	24.7119	6.10488	2.14809	6.48551	0.931036	5.25704	0.994334	2.54251	0.351543	2.00389	0.280984	4.50781
St.Dev	± 1σ	0.0556776	0	0.01	0.0152753	0	0.011547	0.0057735	0.0057735	0	0
precision	± 1 r.s.d.%	0.10561	0	0.0690608	0.169537	0	0.147096	0.0616827	0.206936	0	0		JB-2	GEOREM		54.08	572.4	26.65	37.57	14.77			16.62		6.4	178.2	23.56	48.25	0.565				0.8	218.1	2.281	6.552	1.129	6.392	2.266	0.836	3.123	0.5863	3.868	0.863	2.537	0.393	2.529	0.3894	1.487
accuracy	%	0.59149	0	0.207612	0.110865	1.35135	0.255428	0.537057	2.1978	2.14286	0		JB-2	(n = 5)		55.91	582.014	25.7739	38.109	13.5599			15.9585		6.18317	176.388	24.4761	48.4844	0.561175				0.784732	215.965	2.35834	6.79654	1.16767	6.52333	2.30971	0.861231	3.27408	0.593796	4.02617	0.889389	2.64901	0.40915	2.61427	0.395314	1.55691
													St.Dev	± 1σ		1.93424	22.3516	0.680153	1.41269	1.03567			0.303486		0.265967	6.15845	0.833956	1.69299	0.0683904				0.0382233	8.70764	0.0939123	0.334615	0.0382465	0.293969	0.0562623	0.037406	0.11728	0.0141821	0.065943	0.0334167	0.0557209	0.00785142	0.0568071	0.0115146	0.0479941
JB1A #1		52.72	1.28	14.48	9.01	0.15	7.85	9.36	2.79	1.43	0.26	0.48	precision	± 1 r.s.d.%		0.0345957	0.0384038	0.0263893	0.0370699	0.0763771			0.0190172		0.0430148	0.0349142	0.0340723	0.0349182	0.12187				0.0487087	0.0403197	0.0398213	0.0492331	0.0327545	0.0450642	0.024359	0.0434332	0.0358208	0.0238838	0.0163786	0.0375727	0.0210346	0.0191896	0.0217296	0.0291278	0.0308265
JB1A #2		52.76	1.28	14.49	9	0.15	7.87	9.36	2.8	1.43	0.26	0.4	accuracy	%		0.033839	0.016796	-0.0328752	0.0143455	-0.0819287			-0.0398036		-0.0338801	-0.0101668	0.0388822	0.00485709	-0.00677047				-0.0190845	-0.00978834	0.0339078	0.0373232	0.0342543	0.0205458	0.0192912	0.0301807	0.048375	0.0127848	0.0408924	0.0305785	0.0441521	0.041094	0.0337182	0.0151884	0.047015
JB1A #3		52.83	1.28	14.5	9.03	0.15	7.87	9.37	2.8	1.43	0.26	0.28
													JB-2 #1			57.4618	603.621	25.0218	36.2786	12.2135			15.5028		6.35119	180.188	25.0006	49.0346	0.511226				0.808075	223.27	2.3756	6.84373	1.17203	6.49541	2.305	0.860913	3.29816	0.599628	4.01564	0.894734	2.64299	0.408017	2.59873	0.395292	1.57639
RGM-2	GEOREM	73.45	0.27	13.72	1.86	0.036	0.27	1.15	4.07	4.3	0.048		JB-2 #2			52.757	549.425	25.586	38.5181	14.3567			16.0352		5.81438	168.128	23.3502	45.9093	0.494161				0.757151	204.682	2.24915	6.37772	1.11541	6.09106	2.22589	0.818973	3.12017	0.574129	3.93483	0.848044	2.58599	0.39633	2.5611	0.38332	1.50731
RGM-2 (n=2)		73.78	0.27	13.84	1.875	0.04	0.28	1.16	4.115	4.33	0.05		JB-2 #3			55.5749	570.607	26.1586	39.2326	14.2813			16.1035		6.00746	171.841	23.8902	47.765	0.543715				0.731963	208.448	2.29895	6.53474	1.14554	6.45306	2.31394	0.836055	3.19512	0.584076	3.9999	0.865486	2.61123	0.41237	2.56564	0.385052	1.50755
St.Dev	± 1σ	0.127279	0	0.0141421	0.00707107	0	0	0	0.00707107	0	0		JB-2 #4			57.4389	599.867	26.7398	39.5144	14.2826			16.3062		6.27924	182.865	25.379	50.2086	0.593863				0.821266	221.584	2.37045	7.13639	1.1938	6.86732	2.31993	0.916107	3.41537	0.603143	4.08585	0.932816	2.72768	0.411967	2.6901	0.410516	1.57693
precision	± 1 r.s.d.%	0.172512	0	0.102183	0.377124	0	0	0	0.171836	0	0		JB-2 #5			56.3175	586.55	25.3632	37.001	12.6655			15.8447		6.46356	178.919	24.7602	49.5044	0.662909				0.805207	221.842	2.49757	7.09013	1.21159	6.70979	2.38382	0.874108	3.34156	0.608004	4.09464	0.905866	2.67719	0.417065	2.65579	0.402391	1.61638
accuracy	%	0.449285	0	0.874636	0.806452	11.1111	3.7037	0.869565	1.10565	0.697674	4.16667
RGM-2 #1		73.69	0.27	13.83	1.87	0.04	0.28	1.16	4.12	4.33	0.05	0.23
RGM-2 #2		73.87	0.27	13.85	1.88	0.04	0.28	1.16	4.11	4.33	0.05	0.03
IIAU19-001	2019	50.19	2.77	12.62	17.12	0.25	4.85	8.96	2.77	0.56	0.32	0			IIAU19-001	40.7749	490.64	25.045	48.7161	25.6397			21.6129		12.3301	187.115	43.6509	184.48	21.1274				0.154513	121.446	15.9169	39.2646	5.27695	24.4375	6.59607	2.19948	7.68196	1.19878	7.72523	1.59834	4.55393	0.685409	4.39625	0.661575	4.89277
IIAU19-002	2019	50.22	2.78	12.63	17.04	0.25	4.81	8.95	2.76	0.56	0.32	0			IIAU19-002	43.5007	503.424	24.1777	47.8678	23.9786			21.5879		12.4287	198.046	47.6355	197.953	21.8833				0.17357	126.036	17.1332	40.6846	5.47898	25.9713	6.9773	2.37187	8.22602	1.30787	8.3421	1.71216	4.97005	0.745535	4.6756	0.747748	5.24918
IIAU19-003	2019	50.41	2.8	12.65	17.06	0.25	4.75	8.87	2.79	0.57	0.32	0			IIAU19-003	45.3657	502.649	20.8486	48.1531	22.6299			22.1689		12.9212	198.834	49.0729	205.332	22.5463				0.163405	130.87	17.5472	41.1719	5.69322	26.1987	6.98316	2.3616	8.22832	1.33528	8.4687	1.73843	5.01617	0.755101	4.63787	0.712954	5.39572
IIAU19-004	2019	50.25	2.78	12.69	17.04	0.25	4.8	8.97	2.75	0.56	0.32	0			IIAU19-004	44.696	497.648	26.6958	47.5786	24.9385			21.7343		12.5405	198.897	48.6741	201.632	22.0764				0.148757	128.019	17.0889	40.3136	5.51686	25.8347	6.9552	2.33452	8.26734	1.31292	8.33346	1.717	4.91017	0.748091	4.64734	0.715671	5.38201
IIAU19-005	2019	50.29	2.8	12.49	17.27	0.26	4.96	8.98	2.75	0.56	0.32	0			IIAU19-005	45.0741	500.417	24.5635	49.7942	27.471			22.2585		12.7685	198.034	48.6018	196.702	22.1328				0.12939	131.356	17.5598	39.7315	5.73057	26.3297	6.77511	2.28822	8.03966	1.37647	8.37201	1.65256	4.86774	0.722331	4.72451	0.681395	5.1982
IIAU19-006	2019	50.3	2.83	12.4	17.51	0.26	4.97	9.07	2.73	0.55	0.32	0			IIAU19-006	43.6797	513.699	27.0569	50.058	28.1114			21.732		12.4701	190.108	45.7479	184.354	21.4091				0.128129	125.779	16.5926	38.3311	5.45458	25.0726	6.37097	2.21018	7.50972	1.29966	7.88746	1.55544	4.61117	0.692552	4.44832	0.639559	4.90938
IIAU19-007	2019	50.05	2.82	12.5	17.32	0.25	4.86	8.99	2.77	0.56	0.32	0			IIAU19-007	45.3171	491.52	25.9191	49.9383	28.0753			22.0654		12.2776	192.219	48.05	195.808	21.6807				0.120165	125.513	17.0835	38.6149	5.51438	25.8662	6.74966	2.23516	7.88016	1.3542	8.26519	1.61589	4.82648	0.726388	4.63222	0.672389	5.25284
IIAU19-008	2019	50.25	2.8	12.58	17.28	0.26	4.88	8.98	2.75	0.56	0.32	0			IIAU19-008	43.5233	493.638	24.4611	48.72	26.595			21.9023		12.7892	195.468	46.7868	189.676	21.9625				0.13415	129.951	16.9777	39.6059	5.60477	25.6117	6.56136	2.26411	7.77031	1.32796	8.01834	1.58114	4.66401	0.69711	4.54058	0.653378	5.01526
[truncated: 6 more columns]

## Sheet: (3.2) Olivine Probe
Sample	SiO2	MgO	CaO	TiO2	FeO	MnO	NiO	Cr2O3	Total	Fo #		averages	n	SiO2	MgO	CaO	TiO2	FeO	MnO	NiO	Cr2O3	Fo#
	wt.%	wt.%	wt.%	wt.%	wt.%	wt.%	wt.%	wt.%	wt.%					wt.%	wt.%	wt.%	wt.%	wt.%	wt.%	wt.%	wt.%
IIAU15_012_olivine 1 core	36.5201	27.8913	0.3325	0.0764	34.8077	0.5239	0.0548	0	100.207	58.8196		IIAU15-012	10	36.2914	27.2464	0.33924	0.07648	35.6345	0.53591	0.03456	0.0061	57.5574
IIAU15_012_olivine 1 rim	35.2422	23.667	0.36	0.136	40.0667	0.56	0.0053	0.0198	100.057	51.289		IIAU15-013	10	37.4479	16.2463	2.32581	0.26597	42.9601	0.69193	0.01707	0.00472	40.2627
IIAU15_012_olivine 10 core	36.7642	28.5445	0.3269	0.0579	34.2144	0.5019	0.0361	0	100.446	59.7932		IIAU15-022	13	35.6114	24.3874			39.3597		0.0393083	0.00800833	52.2218
IIAU15_012_olivine 2 rim	35.9066	20.923	0.3341	0.0953	40.4161	0.5604	0.0107	0.0104	98.2566	47.9925		IIAU18-001	36	35.1575	22.5449	0.364282	0.0908606	41.1516	0.598361	0.0324182	0.00619091	49.2036
IIAU15_012_olivine 5 core	35.0597	30.973	0.3053	0.0687	34.3368	0.5147	0.0595	0	101.318	61.6551		IIAU18-006	25	37.0493	28.27	0.46782	0.140464	32.6649	0.488624	0.039936	0.007364	60.527
IIAU15_012_olivine 5 rim	37.1428	27.8761	0.3321	0.0651	34.8955	0.5932	0.0635	0.0032	100.971	58.7454		IIAU19-004	13	36.738	28.9293			33.6279		0.0520846	0.00366923	60.473
IIAU15_012_olivine 6 core	36.7354	28.2351	0.3338	0.0661	34.6143	0.546	0.0027	0	100.533	59.2506		IIAU19-008	11	36.3408	26.6525			36.1148		0.0305455	0.0071	56.5979
IIAU15_012_olivine 7 rim	36.5025	27.6979	0.3831	0.0679	34.7743	0.5236	0.0207	0.0276	99.9977	58.6742
IIAU15_012_olivine 8 core	36.3211	27.6495	0.3717	0.0822	34.7939	0.561	0.0488	0	99.8282	58.6182
IIAU15_012_olivine 9 core	36.7196	29.0068	0.3129	0.0492	33.4257	0.4744	0.0435	0	100.032	60.7363
IIAU15_013_olivine 1 core	36.204	25.1012	0.3819	0.1008	38.054	0.5913	0.0394	0	100.472	54.0398
IIAU15_013_olivine 1 rim	33.6073	18.4924	0.4248	0.1185	46.4543	0.6634	0.0325	0	99.7933	41.5063
IIAU15_013_olivine 10 core	49.7925	8.7569	7.9538	0.6264	31.0375	0.7371	0.0293	0.0022	98.9358	33.463
IIAU15_013_olivine 2 core	50.7383	12.7163	12.1271	1.0343	21.138	0.5168	0.0027	0.0113	98.2849	51.7455
IIAU15_013_olivine 3	33.9514	12.838	0.437	0.1491	52.9673	0.8909	0	0	101.234	30.1697
IIAU15_013_olivine 5 core	34.4515	18.71	0.4039	0.1048	46.0255	0.6756	0	0.0337	100.405	42.0164
IIAU15_013_olivine 5 rim	32.991	16.0332	0.3821	0.1166	48.9489	0.7739	0	0	99.2458	36.8635
IIAU15_013_olivine 6 core	32.1199	10.7643	0.445	0.1496	55.2519	0.8452	0.0066	0	99.5826	25.7762
IIAU15_013_olivine 7 core	35.3508	16.761	0.3737	0.0926	46.9594	0.6173	0.0152	0	100.17	38.884
IIAU15_013_olivine 8 rim	35.2726	22.2902	0.3288	0.167	42.7646	0.6078	0.045	0	101.476	48.1627
IIAU18_001 Olivine 1 Core	36.8283	29.0593	0.2377	0.0533	33.0394	0.5387	0.0436	0	99.8004	61.0562
IIAU18_001 Olivine 1 Mantle	36.0725	26.1989	0.2642	0.0631	36.8919	0.5698	0.0769	0.0127	100.15	55.8669
IIAU18_001 Olivine 2 core	34.9924	22.7621	0.3346	0.1218	40.6385	0.5644	0.0687	0	99.4826	49.9604
IIAU18_001 Olivine 3 core	34.8965	22.7503	0.3971	0.124	40.7696	0.5749	0.0407	0.0271	99.5803	49.867
IIAU18_001_10 core	36.5439	28.3625	0.3151	0.0798	33.6537	0.5177	0.0496	0	99.5224	60.0364
IIAU18_001_olivine 10 center	36.2356	26.1199	0.3114	0.0605	36.9179	0.5657	0.0421	0	100.253	55.775
IIAU18_001_olivine 10 rim	34.5277	17.5751	0.3652	0.0579	47.4349	0.7093	0	0.0031	100.673	39.7752
IIAU18_001_olivine 11_core	36.2855	25.9753	0.3319	0.0646	37.1151	0.5022	0.0513	0	100.326	55.5065
IIAU18_001_olivine 11_rim	35.3849	24.6348	0.3515	0.0764	38.9261	0.567	0.0013	0	99.9421	53.0096													0
IIAU18_001_olivine 12 core	35.7359	24.6731	0.33	0.0833	38.7423	0.5767	0.0339	0	100.175	53.1662
IIAU18_001_olivine 12 rim	35.7142	24.6398	0.3584	0.1306	38.748	0.5948	0.0539	0	100.24	53.1289
IIAU18_001_olivine 13 core	35.8262	25.0436	0.3618	0.1145	38.2676	0.5543	0.0373	0.0209	100.226	53.8437
IIAU18_001_olivine 14 core	36.0801	26.0021	0.3375	0.061	37.2367	0.4974	0.0353	0	100.25	55.4512
IIAU18_001_olivine 14 core 2	35.4692	23.8237	0.3824	0.1058	39.6739	0.5598	0.0498	0	100.064	51.6999
IIAU18_001_olivine 14 rim	33.7266	17.2654	0.417	0.1398	47.2937	0.6702	0.0258	0.0061	99.5447	39.4213
IIAU18_001_olivine 15 core	35.6943	25.1307	0.3277	0.0944	37.7738	0.5819	0.0233	0.0084	99.6346	54.2525
IIAU18_001_olivine 15 rim	34.833	22.386	0.4189	0.0796	40.945	0.5795	0	0.0373	99.2794	49.3561
IIAU18_001_olivine 16 core	34.7341	21.0534	0.3763	0.0993	42.6841	0.5842	0.0119	0.0041	99.5475	46.7862
IIAU18_001_olivine 16 rim	32.6033	11.8124	0.4794	0.1236	53.8775	0.843	0.0033	0	99.7426	28.0996
IIAU18_001_olivine 17 core	34.3174	18.4403	0.3545	0.0891	46.2126	0.7327	0.0681	0	100.215	41.5645
IIAU18_001_olivine 17 mantle	34.474	20.6914	0.3865	0.0943	43.5523	0.6292	0.006	0.0051	99.8388	45.8543
IIAU18_001_olivine 17 rim	33.8039	17.0953	0.4212	0.0791	47.5226	0.7293	0	0	99.6515	39.0701
IIAU18_001_olivine 18 core	36.1716	25.7094	0.3864	0.0848	37.2466	0.5219	0.0526	0	100.173	55.1648
IIAU18_001_olivine 18 rim	33.7572	16.1629	0.4254	0.0824	49.3169	0.7017	0.0403	0.0262	100.513	36.8767
IIAU18_001_olivine 19 core	35.6643	25.5206	0.33	0.0714	37.4185	0.5838	0.0373	0.0105	99.6365	54.8685
IIAU18_001_olivine 19 rim	33.9505	19.1432	0.3222	0.1143	45.5076	0.6211	0.0179	0	99.6768	42.8519
IIAU18_001_olivine 20 core	35.0708	21.9291	0.3542	0.1265	41.4588	0.5866	0.0351	0	99.5612	48.5292
IIAU18_001_olivine 20 rim	34.7758	20.1716	0.4335	0.1246	43.2975	0.5891	0.0172	0	99.4093	45.3687
IIAU18_001_olivine 5 core	36.1395	26.0843	0.347	0.0832	36.4125	0.5537	0.0562	0	99.6765	56.0812
IIAU18_001_olivine 6 core	35.5413	25.6507	0.3169	0.0858	37.5939	0.5328	0.0495	0.0147	99.7857	54.8786
IIAU18_001_olivine 6 rim	34.2759	18.4549	0.4417	0.1316	46.5719	0.6902	0.0326	0.0051	100.604	41.3957
IIAU18_001_olivine 7 core	36.3384	28.3575	0.2751	0.0374	34.4925	0.4526	0.0167	0	99.9703	59.44
IIAU18_001_olivine 7 rim	34.9726	20.8907	0.4329	0.0822	43.152	0.6619	0.0706	0.0145	100.277	46.322
IIAU18_001_olivine 8 center	36.3794	27.2008	0.2425	0.0417	36.023	0.5041	0.0569	0.0212	100.469	57.374
IIAU18_001_olivine 9 core	35.4859	24.9181	0.3338	0.0913	38.4903	0.5771	0.0234	0	99.92	53.5745
IIAU18_001_olivine 9 rim	34.7882	20.3129	0.3559	0.0836	43.6725	0.5995	0.0299	0	99.8426	45.328
IIAU18_006_olivine 1 core	37.3153	32.1883	0.2743	0.0453	28.9468	0.4318	0.0866	0	99.2885	66.4671
IIAU18_006_olivine 1 rim	36.5963	28.9287	0.3747	0.0816	33.263	0.5117	0.0355	0.0117	99.8033	60.7884
IIAU18_006_olivine 10 core	36.4464	28.288	0.3556	0.0889	34.0884	0.5494	0.0274	0	99.8441	59.6648
IIAU18_006_olivine 10 rim	37.2587	28.0812	0.3817	0.1114	34.1177	0.562	0.0407	0	100.553	59.4674
IIAU18_006_olivine 13 core	37.3698	30.0717	0.3108	0.0768	31.9341	0.4678	0.0847	0	100.316	62.6667
IIAU18_006_olivine 14 core	36.4345	28.1832	0.3988	0.1399	33.4393	0.4822	0.018	0	99.096	60.0376
IIAU18_006_olivine 15 core	36.5847	28.5357	0.3916	0.1055	33.8922	0.4409	0.036	0	99.9867	60.013
IIAU18_006_olivine 17 core	37.6166	30.4884	0.364	0.105	31.2611	0.4355	0.03	0.03	100.331	63.4833
IIAU18_006_olivine 17 rim	36.6983	27.7703	0.5178	0.1454	33.877	0.4923	0.0553	0.0265	99.5829	59.3696
IIAU18_006_olivine 19 core	36.1826	28.2732	0.3747	0.1144	33.3218	0.5164	0.0453	0.0011	98.8296	60.1984
IIAU18_006_olivine 19 rim	36.3517	27.8801	0.4213	0.111	33.818	0.499	0.0253	0.0169	99.1234	59.5068
IIAU18_006_olivine 2 core	36.7194	28.4729	0.3686	0.0887	33.9187	0.5153	0.0542	0.0085	100.146	59.9414
IIAU18_006_olivine 20 core	36.4108	27.7621	0.3568	0.1193	34.1523	0.5264	0.0266	0.0021	99.3565	59.1671
IIAU18_006_olivine 20 rim	36.3099	25.197	0.419	0.122	36.2147	0.5463	0.0133	0	98.8223	55.3617
IIAU18_006_olivine 3 core	37.2035	31.3545	0.3343	0.1206	30.2479	0.3885	0.0758	0	99.7251	64.8845
IIAU18_006_olivine 4 core	36.2957	28.0639	0.3574	0.0825	33.4842	0.5343	0.0468	0.0192	98.8841	59.9035
IIAU18_006_olivine 4 rim	36.2888	27.4637	0.3951	0.1105	33.9695	0.5667	0.0321	0.0149	98.8413	59.0356
IIAU18_006_olivine 5 core	37.4004	32.8614	0.2517	0.0418	28.4449	0.4622	0.0342	0	99.4967	67.3128
IIAU18_006_olivine 5 rim	36.3809	27.0335	0.3984	0.1504	33.8314	0.5131	0.0073	0.0149	98.33	58.752
IIAU18_006_olivine 6 core	37.0736	31.2293	0.2762	0.0495	29.7624	0.4585	0.0522	0	98.9018	65.1615
IIAU18_006_olivine 6 rim	43.6173	17.1466	2.6525	0.9874	28.684	0.4192	0.012	0	93.5191	51.5869
IIAU18_006_olivine 7 core	36.4367	28.276	0.3772	0.1107	33.5407	0.4624	0.0368	0.0064	99.247	60.0438
IIAU18_006_olivine 8 core	38.0456	27.5554	0.5413	0.1444	31.4784	0.4535	0.0428	0.0032	98.2646	60.9434
IIAU18_006_olivine 8 rim	36.6987	27.6821	0.4733	0.1619	33.2505	0.4969	0.0661	0.0245	98.854	59.7426
IIAU18_006_olivine 9 core	36.4953	27.9625	0.3284	0.0967	33.6832	0.4833	0.0134	0.0042	99.0671	59.674
IIAU19-008-1	36.5122	27.8377			35.0729		0.038	0	99.4609	58.589
IIAU19-008-2-core	35.9169	28.2304			34.5238		0.0527	0	98.7238	59.3098
IIAU19-008-5-rim	36.0768	16.5515			46.0796		0.0017	0.0247	98.7344	39.0346
IIAU19-008-5-2-core	36.0719	27.5993			34.8994		0.0328	0.0152	98.6187	58.5006
IIAU19-008-13-core	36.1154	28.3175			34.9947		0.0242	0.0152	99.467	59.0569
IIAU19-008-12-core	36.756	28.4506			34.7361		0.0666	0	100.009	59.3493
IIAU19-008-9-core	37.3994	30.7527			31.6453		0.0156	0	99.8131	63.4002
IIAU19-008-9-rim	35.2799	22.6744			40.4271		0.0215	0.0183	98.4213	49.9943
IIAU19-008-core	36.6298	27.5821			35.0095		0.0207	0	99.2421	58.4089
IIAU19-008-11-core	36.3435	27.5886			34.9772		0.0622	0.0047	98.9763	58.4371
IIAU19-008-14-core	36.6466	27.5922			34.8969		0	0	99.1357	58.4961
IIAU19-004-2-core	36.2842	28.3939			34.0791		0.0519	0	98.8092	59.7612
IIAU19-004-2-rim	36.9905	28.6258			34.3742		0.0743	0.0058	100.07	59.7495
IIAU19-004-40core	36.7447	28.2713			34.5661		0.0156	0.0152	99.613	59.3152
IIAU19-004-5-core	37.3421	31.9428			30.6393		0.0598	0	99.984	65.015
IIAU19-004-5-core	36.1775	27.9502			34.5096		0.019	0	98.6563	59.0788
IIAU19-004-13-core	38.1601	33.836			27.9422		0.0885	0	100.027	68.3396
IIAU19-004-14-core	36.6567	29.5791			33.6481		0.0484	0.0105	99.9429	61.0437
IIAU19-004-14-rim	35.9539	27.029			35.2893		0.0492	0	98.3215	57.7219
IIAU19-004-20-core	37.4477	29.3516			33.6776		0.0389	0	100.516	60.839
IIAU19-004-7-core	36.3242	28.6107			34.1749		0.1106	0	99.2205	59.8766
IIAU19-004-6-core	35.9435	28.4071			34.5946		0.0553	0.0023	99.0028	59.4109
IIAU19-004-5-core	36.2179	28.6587			34.0666		0.0207	0	98.964	59.9931
IIAU19-004-5-rim	37.3509	25.4241			35.601		0.0449	0.0139	98.4349	56.0049
IIAU15-022-1-core	35.9861	26.8768			36.208		0.0647	0.0128	99.1484	56.9551
IIAU15-022-2-core	36.0295	26.9479			35.7693		0.0311	0	98.7779	57.3184
IIAU15-022-3-core	35.8151	28.1155			35.5885		0.006	0.0023	99.5275	58.4758
IIAU15-022-4-core	36.5329	28.1952			35.3004		0.0423	0	100.071	58.7416
IIAU15-022-4-rim	35.227	19.5127			44.5121		0.042	0	99.2939	43.8646
IIAU15-022-5-core	35.126	22.6051			42.0239		0.0593	0	99.8144	48.9495
IIAU15-022-5-rim	33.6422	15.367			49.883		0	0	98.8923	35.4476
IIAU15-022-6-core	36.6216	27.7458			35.5673		0.0173	0.0058	99.9579	58.1685
IIAU15-022-7-rim	33.6872	16.7233			49.0176		0.0598	0.0589	99.5469	37.8166
IIAU15-022-8-core	36.1588	26.9698			35.7669		0.0414	0.007	98.9439	57.3399
IIAU15-022-9-core	36.3536	26.8192			35.9981		0.0664	0.0093	99.2467	57.045
IIAU15-022-10-core	36.1562	26.7702			36.681		0.0414	0	99.6488	56.539
GeoReM	41.6	50.97	0	0	7.25	0	0.37	0	100.19
Astimex Mineral Olivine Standard
	41.7625	51.1057	0	0.0057	7.3221	0.1327	0.3341	0.0303	100.693
	41.6732	50.9918	0	0	7.2084	0.102	0.3165	0.014	100.306
	41.7994	51.1582	0	0	7.3308	0.0762	0.3673	0	100.732
	41.8138	50.7554	0.0107	0	7.1889	0.094	0.3309	0	100.194
	41.248	50.9103	0.001	0	7.1248	0.1116	0.355	0.0035	99.7543
	41.5157	50.9444	0.0185	0	7.219	0.1057	0.3596	0.0116	100.174
	41.4361	50.9184	0.0059	0	7.176	0.1164	0.2881	0.0174	99.9584
	41.6152	50.1829	0.0095	0	7.0561	0.0896	0.3018	0.0116	99.2667
	42.1221	51.4794	0.0085	0	7.2003	0.1309	0.3719	0.0058	101.319
	41.6862	51.0154			7.3502		0.4264	0	100.478
	41.6423	51.0219			7.0458		0.4076	0.0115	100.129
	41.5498	51.1719			7.345		0.4591	0	100.526
	41.3795	50.8556			7.3269		0.4282	0	99.9902
	41.7458	51.1475	0.011	0	7.2729	0.0753	0.3335	0.0047	100.591
	41.5578	51.032	0.0257	0.0106	7.0995	0.0663	0.3442	0.0093	100.145
	41.9979	51.0365	0.0245	0	7.3607	0.1208	0.3319	0.0117	100.884
	41.97	50.8639	0.0007	0	7.2135	0.0741	0.3254	0	100.448
	41.5712	50.8716	0	0.0081	7.293	0.1136	0.3672	0	100.225
	41.6113	50.6457	0.0311	0.0116	7.203	0.1037	0.3705	0	99.977
	41.5278	50.6972	0.0062	0	7.0795	0.1174	0.3347	0.0151	99.778
	41.8489	50.5536	0.0073	0.0051	7.155	0.0886	0.3376	0	99.9961
	41.9281	51.1143	0	0.0161	7.108	0.1161	0.3266	0	100.609
	41.8663	51.1065			7.2617		0.3983	0.0064	100.639
	41.9651	50.8801			7.2013		0.3575	0	100.404
	41.5289	51.028			7.3016		0.4267	0	100.285
	42.1235	50.8972			6.9213		0.3809	0.0077	100.331
Avg.	41.711	50.9379	0.00892222	0.00317778	7.20636	0.101944	0.360827	0.00617692
St. Dev	0.224963	0.243964	0.0098915	0.00513621	0.111143	0.0200682	0.0424419	0.0076048
1 r.s.d.%	0.539337	0.478945	110.864	161.629	1.54229	19.6854	11.7624	123.116
GEOREM	41.43	20.35	4.35	0.5	8.76	0.31	0	2.06
Astimex mineral Cr-Pyrope Standard
	40.0991	20.3159	4.5972	0.9628	10.715	0.2803	0	0.4792	77.4496
	40.1385	20.1078	4.6307	0.9383	10.7777	0.2891	0.0237	0.5447	77.4506
	40.1052	20.0172			10.8809		0.0473	0.5423	71.593
	40.2469	19.9269			10.6314		0.0193	0.5474	71.372
	39.7035	20.0217			10.9758		0.0647	0.5074	71.2731
	40.479	19.9076			10.4569		0.028	0.5649	71.4365
	40.0708	19.8177			10.6433		0.0123	0.519	71.0632
	40.4318	19.7981			10.6584		0.0315	0.5436	71.4635
	40.016	19.8743			10.8632		0	0.5365	71.29
	40.3349	19.887			10.4839		0.0096	0.4946	71.2101
Avg.	40.1626	19.9674	4.61395	0.95055	10.7087	0.2847	0.02364	0.52796
St. Dev.	0.225578	0.15564	0.0236881	0.0173241	0.168782	0.00622254	0.0205176	0.0269553
1 r.s.d.%	0.561663	0.779468	0.513401	1.82254	1.57613	2.18565	86.7921	5.10556

## Sheet: (3.3) Plagioclase Probe
Comment	SiO2	Al2O3	Na2O	MgO	K2O	CaO	FeO	TiO2	Total	An#		averages	n	SiO2	Al2O3	Na2O	MgO	K2O	CaO	FeO	TiO2	An#
	wt.%	wt.%	wt.%	wt.%	wt.%	wt.%	wt.%	wt.%	wt.%					wt.%	wt.%	wt.%	wt.%	wt.%	wt.%	wt.%	wt.%
IIAU15-012-1 plag 1 core	52.2241	31.0646	3.4118	0.1418	0.1127	13.404	0.908	0.0525	101.319	68.0039		IIAU15-012	31	53.0988	29.1551	4.05372	0.160664	0.149385	11.9709	1.00656	0.0882061	61.4197
IIAU15-012-1 plag 2 core	53.013	29.6022	3.9723	0.1575	0.1261	12.4338	0.9048	0.0206	100.23	62.8907		IIAU15-013	26	53.5937	29.3642	4.13271	0.150388	0.171135	11.9764	0.983242	0.0757077	60.8991
IIAU15-012-1 plag 3 core	52.9242	29.7758	3.8069	0.1813	0.1172	12.6317	0.9378	0.0487	100.424	64.2554		IIAU15-022	23	51.8384	28.3469	3.85535	0.883861	0.133548	12.4608	1.57223	0.114104	64.0724
IIAU15-012-2 plag 1 core	53.4016	28.9183	4.205	0.1456	0.1929	11.6683	1.0081	0.0973	99.6372	59.8228		IIAU15-023	21	51.9573	29.3496	4.10121	0.156209	0.138859	12.536	0.863827	0.0739545	62.3134
IIAU15-012-3 plag 1 core	52.7395	28.9454	4.0164	0.1658	0.1253	11.7721	0.8658	0.1273	98.7577	61.3525		IIAU18-001	20	53.1337	29.4333	4.03436	0.158125	0.137265	12.2755	1.01781	0.07364	62.1935
IIAU15-012-3 plag 2 core	52.1565	29.2838	3.8094	0.1635	0.139	12.0947	0.9482	0.0936	98.6887	63.1518		IIAU18-006	28	53.2376	29.4358	4.00692	0.16667	0.127652	12.2705	1.05257	0.0822296	62.3747
IIAU15-012-3 plag 3 core	52.1571	29.145	3.8991	0.1684	0.1136	12.0338	1.019	0.0318	98.5679	62.6001		IIAU19-004	19	52.6493	29.8518	4.14395	0.161921	0.118058	12.7356	0.857463	0.0719105	62.5111
IIAU15-012-4 plag 1 core	53.4516	28.3296	4.2266	0.1614	0.1829	11.3031	0.9684	0.0486	98.6722	58.9721		IIAU19-008	18	52.51	29.5049	4.19311	0.171983	0.124461	12.5364	0.849783	0.0647667	61.8496
IIAU15-012-4 plag 2 core	52.6148	29.207	3.9685	0.1657	0.1239	12.0476	1.0447	0.1254	99.2977	62.1818
IIAU15-012-5 plag 1 core	53.1398	29.0772	4.0719	0.138	0.1451	11.7292	0.8678	0.0842	99.2533	60.8724
IIAU15-012-7 plag 1 core	52.9626	29.4184	3.9764	0.1752	0.1218	12.3989	1.1127	0.1011	100.267	62.8176
IIAU15-012-8 plag 1 core	53.1583	28.8737	4.1067	0.1765	0.1784	11.8643	1.0391	0.0449	99.4419	60.8245
IIAU15-012-12 plag 2 core	52.7775	29.4248	3.9837	0.1515	0.133	12.0499	0.9321	0.0599	99.5125	62.0638
IIAU15-012-13 plag 1 core	52.1191	29.5842	3.7605	0.173	0.1163	12.3267	0.9751	0.0973	99.1522	63.9731
IIAU15-012-14 plag 1 core	53.1188	29.0131	4.0705	0.1679	0.1287	11.8801	1.1368	0.0767	99.5927	61.2454
IIAU15-012-14 plag 2 core	51.9102	29.5219	3.8174	0.1676	0.118	12.5597	1.1335	0.103	99.3313	64.0587
IIAU15-012-14 plag 3 core	52.301	29.6003	3.8277	0.1584	0.1162	12.4598	1.0743	0.0805	99.6183	63.8206
IIAU15-012-15 plag 1 core	52.1971	29.546	3.8338	0.1649	0.1293	12.3458	1.0777	0.0861	99.3808	63.5215
IIAU15-012-15 plag 2 core	52.4539	28.8431	3.9463	0.163	0.166	11.817	1.0636	0.101	98.5539	61.6959
IIAU15-012-16 plag 1 core	53.291	29.4845	3.9851	0.1787	0.1339	12.2686	1.1359	0.0692	100.547	62.475
IIAU15-012-17 plag 1 core	53.717	29.1776	4.2184	0.151	0.1343	11.965	0.9438	0.1104	100.417	60.5618
IIAU15-012-18 plag 1 core	52.7118	29.8068	3.883	0.1571	0.1158	12.5637	0.9104	0.116	100.264	63.689
IIAU15-012-19 plag 1 core	53.3335	29.4603	4.0353	0.1663	0.1294	12.351	0.9667	0.0786	100.521	62.3613
IIAU15-012-19 plag 2 core	54.1008	28.9862	4.2157	0.1603	0.1393	11.8458	1.1071	0.101	100.656	60.3193
IIAU15-012-21 plag 1 core	52.1119	30.5123	3.5733	0.1525	0.0945	13.2242	0.8429	0.0468	100.558	66.7834
IIAU15-012-23 plag 1 core	52.568	29.4689	3.8611	0.1698	0.1099	12.344	0.8907	0.0786	99.4911	63.4315
IIAU15-012-23 plag 1 core 2	52.8139	29.6641	3.83	0.1668	0.1146	12.6753	0.8996	0.0636	100.228	64.2082
IIAU15-012-24 plag 1 core	54.3666	28.8068	4.2927	0.1394	0.1466	11.6592	0.9731	0.1122	100.496	59.4863
IIAU15-012-2 plag 1 rim	53.5567	29.6088	4.1042	0.1896	0.1344	12.2972	1.0833	0.0823	101.056	61.8499
IIAU15-012-4 plag 1 rim	52.8309	29.0596	4.1429	0.1524	0.1416	11.9	0.9216	0.0824	99.2315	60.8271
IIAU15-012-5 plag 1 rim	54.09	28.3167	4.5336	0.1383	0.1941	10.6365	0.934	0.1233	98.9665	55.779
IIAU15-012-17 plag 1 rim	56.4362	26.2692	5.5374	0.1222	0.379	8.9638	1.1723	0.1773	99.0574	46.1325
IIAU15-012-21 plag 1 rim	55.5129	26.3206	4.8491	0.1705	0.3759	9.5249	1.4177	0.1886	98.3603	50.8199
IIUP15-013-1 plag 1 core	52.5815	29.5639	3.9388	0.1588	0.122	12.4748	0.871	0.0712	99.7821	63.1763
IIUP15-013-1 plag 2 core	53.3952	29.2486	4.0756	0.1581	0.1613	11.9964	1.0662	0.0693	100.171	61.3267
IIUP15-013- 3 plag 1 core	51.8069	31.1765	3.3445	0.1593	0.0935	13.762	0.8952	0.0337	101.272	69.0717
IIUP15-013- 2 plag 1 core 1	53.3842	29.4525	4.0883	0.1556	0.1189	12.1129	0.9108	0.0824	100.305	61.6401
IIUP15-013- 2 plag 1 core 2	53.1777	29.7844	3.9414	0.1648	0.1195	12.5284	0.9398	0.0169	100.673	63.2703
IIUP15-013- 4 plag 1 core	53.9138	29.3647	4.1514	0.1395	0.1915	11.9319	0.8972	0.088	100.678	60.6613
IIUP15-013- 4 plag 2 core	53.7112	29.1677	4.3908	0.15	0.1523	11.8248	1.064	0.0692	100.53	59.2732
IIUP15-013-8 plag 1 core	53.4378	29.2873	4.1383	0.1652	0.1356	12.2282	0.9438	0.1235	100.46	61.521
IIUP15-013-11 plag 1 core	52.8358	29.8803	3.7586	0.1747	0.1417	12.1445	1.0399	0.0487	100.024	63.541
IIUP15-013-14 plag 1 core	52.4887	30.3765	3.8029	0.1562	0.126	12.9161	0.986	0.0693	100.922	64.7549
IIUP15-013-14 plag 2 core	52.9954	29.8113	3.8627	0.1827	0.1245	12.4785	1.0323	0.0599	100.547	63.6172
IIUP15-013-15 plag 1 core	53.4431	29.1157	4.1459	0.1403	0.1406	12.0152	0.9784	0.088	100.067	61.0432
IIUP15-013-13 plag 1 core	53.7487	29.4187	4.0586	0.1502	0.148	11.8771	1.0021	0.0524	100.456	61.2356
IIUP15-013-13 plag 2 core	53.6162	29.5985	4.1537	0.1534	0.1338	12.1482	1.0025	0.0692	100.875	61.2858
IIUP15-013-21 plag 1 core	52.0315	30.3827	3.7822	0.1657	0.1013	13.0167	0.9506	0.0431	100.474	65.1481
IIUP15-013-22 plag 1 core	53.5231	29.6432	4.0268	0.1473	0.177	11.9191	1.0162	0.0618	100.514	61.3932
IIUP15-013-22 plag 2 core	53.3888	29.421	4.0444	0.1659	0.1342	12.027	0.9889	0.0505	100.221	61.6653
IIUP15-013-28 plag 1 core	53.589	29.1379	4.2509	0.1421	0.1558	11.97	0.8698	0.0917	100.207	60.315
IIUP15-013-28 plag 2 core	53.5222	29.3133	4.1779	0.1695	0.1873	11.8503	1.0427	0.0748	100.338	60.3649
IIUP15-013-30 plag 1 core	53.1566	30.1422	3.8936	0.1538	0.1201	12.6426	0.9538	0.0636	101.126	63.7556
IIUP15-013-32 plag 1 core	52.3944	29.8135	3.8224	0.1602	0.1494	12.4644	1.0206	0.058	99.883	63.7328
IIUP15-013-1 plag 1 rim	57.7619	26.8225	5.5645	0.0811	0.3756	8.9461	0.8621	0.1065	100.52	45.9767
IIUP15-013-18 plag 1 mantle	53.3597	29.312	4.0394	0.1629	0.1507	11.9155	0.9358	0.1142	99.9902	61.4119
IIUP15-013-18 plag 1 rim	57.2682	26.3287	4.9441	0.1147	0.5351	9.0652	1.3636	0.1848	99.8045	48.6272
IIUP15-013-26 plag 1 rim	53.8213	29.7585	4.1463	0.1557	0.18	12.1699	0.9398	0.0767	101.248	61.2016
IIUP15-013-32 plag 1 rim	55.0843	28.1474	4.9065	0.0824	0.2738	10.9617	0.9912	0.101	100.548	54.3658
IIUP15-022-plag1-1	53.0638	29.2991	4.4063	0.1539	0.1395	12.1292	0.8365	0.0595	100.088	59.847
IIUP15-022-plag1-2	54.2778	28.9934	4.6654	0.1472	0.1544	11.7415	0.861	0.0631	100.904	57.6532
IIUP15-022-plag2-3	52.1091	29.4367	4.318	0.1597	0.1514	12.642	0.8142	0.0397	99.6709	61.2677
IIUP15-022-plag2-4	52.7369	29.7474	4.299	0.1722	0.134	12.6977	0.9415	0.0811	100.81	61.5352
IIUP15-022-plag3-1	52.8303	29.5037	4.3072	0.1627	0.13	12.4418	0.8731	0.0469	100.296	61.0218
IIUP15-022-plag4-1	53.1214	29.2148	4.5213	0.1601	0.1304	12.0482	0.8705	0.0631	100.13	59.1079
IIUP15-022-plag5-1	51.827	30.4001	3.8384	0.1514	0.102	13.352	0.8108	0.0307	100.512	65.3933
IIUP15-022-plag7-1	51.6827	30.3197	3.7704	0.1491	0.1016	13.3383	0.7772	0.0578	100.197	65.7682
IIUP15-022-plag7-2	46.8829	19.9794	3.2956	0.1215	0.4684	5.9512	2.2735	0.4746	79.4472	47.7372
IIUP15-022-plag7-3	52.8273	29.2756	4.4545	0.156	0.1665	12.0888	0.9363	0.1225	100.027	59.4171
IIUP15-022-plag8-1	51.504	30.5297	3.7909	0.1524	0.1117	13.4712	0.7467	0.0379	100.344	65.8331
IIUP15-022-plag8-2	51.538	30.3509	3.8105	0.1614	0.0984	13.4375	0.8178	0.0559	100.27	65.713
IIUP15-022-plag9-1	53.3779	29.1053	4.5493	0.1638	0.1441	12.0623	0.9437	0.0631	100.409	58.9431
IIUP15-022-plag11-1	52.2921	29.7082	4.1985	0.1557	0.1145	12.5701	0.7402	0.0703	99.8496	61.9142
IIUP15-022-plag12-1	51.2939	30.5825	3.8409	0.1677	0.1077	13.5444	0.8883	0.11	100.535	65.6806
IIUP15-022-plag13-1	50.145	2.1728	0.2199	16.8704	0.0227	9.0233	16.5175	0.7252	95.6968	95.5052
IIUP15-022-plag13-2	46.2984	34.249	1.509	0.2167	0.0344	17.5448	0.415	0.029	100.296	86.3597
IIUP15-022-plag14-1	53.1519	29.8383	4.3994	0.1528	0.1406	12.5124	0.8077	0.0901	101.093	60.625
IIUP15-022-plag14-2	51.0023	30.527	3.6304	0.1524	0.0992	13.7294	0.8448	0.0686	100.054	67.2492
IIUP15-022-plag15-1	51.628	30.377	3.8022	0.1563	0.1058	13.4728	0.7799	0.0722	100.394	65.7924
IIUP15-022-plag17-1	53.2031	29.3859	4.4731	0.14	0.1465	12.1458	0.8997	0.0865	100.481	59.5011
IIUP15-022-plag16-1	52.7099	29.5478	4.2543	0.1414	0.1377	12.2483	0.8858	0.0667	99.992	60.9097
IIUP15-022-plag18-1	52.7796	29.4335	4.3186	0.164	0.1301	12.4053	0.8796	0.1099	100.221	60.8899
IIUP15-023-plag3-1	53.1173	28.9039	4.4359	0.169	0.1623	12.0325	0.901	0.1136	99.8355	59.4176
IIUP15-023-plag4-1	52.991	28.9352	4.5114	0.1396	0.1486	11.9038	0.7528	0.0307	99.4132	58.8059
IIUP15-023-plag5a-2	53.8095	28.0632	4.9248	0.1923	0.2	11.155	1.105	0.1225	99.5723	54.9444
IIUP15-023-plag5a-1	52.0373	29.7016	4.0132	0.1649	0.0988	12.7839	0.8465	0.074	99.7202	63.4046
IIUP15-023-plag6-1	52.8445	29.1722	4.4569	0.157	0.1726	12	0.8199	0.0559	99.6791	59.2055
IIUP15-023-plag6-2	56.3323	26.5028	5.8047	0.0868	0.3304	9.1397	0.7471	0.0774	99.0213	45.6235
IIUP15-023-plag7-1	50.6744	30.5521	3.564	0.1545	0.1097	13.6709	0.8596	0.0415	99.6268	67.5126
IIUP15-023-plag7-2	45.739	27.9307	3.139	0.1482	0.0952	13.469	0.8692	0.0506	91.441	69.9275
IIUP15-023-plag8-1	53.075	28.8357	4.5741	0.1678	0.161	11.9264	0.9276	0.0847	99.7523	58.4823
IIUP15-023-plag9-1	51.2726	30.1711	3.7972	0.1553	0.1008	13.2656	0.7372	0.0505	99.5503	65.491
IIUP15-023-plag9-2	51.3179	29.9341	3.7652	0.1493	0.1162	13.1637	0.7298	0.065	99.2412	65.4456
IIUP15-023-plag9-3	50.3227	30.6638	3.47	0.1497	0.1074	13.8184	0.8139	0.0596	99.4055	68.3264
IIUP15-023-plag12-1	50.8253	30.2911	3.6479	0.1492	0.0942	13.5743	0.8187	0.0902	99.491	66.9134
IIUP15-023-plag12-2	50.5195	30.2742	3.5786	0.1663	0.0988	13.6279	0.8805	0.0361	99.182	67.3981
IIUP15-023-plag13-1	52.7586	28.948	4.3463	0.1617	0.1537	12.2649	0.8592	0.0973	99.5897	60.3859
IIUP15-023-plag16-1	52.6681	29.2563	4.0274	0.1643	0.1346	12.334	0.8431	0.0685	99.4963	62.3547
IIUP15-023-plag16-2	52.7718	28.8752	4.4723	0.1714	0.1856	11.9067	0.9733	0.0883	99.4447	58.8908
IIUP15-023-plag17-1	51.3149	30.1153	3.8493	0.1648	0.1107	13.1591	0.8583	0.0667	99.6392	64.967
IIUP15-023-plag17-2	50.9558	30.2466	3.6856	0.1601	0.0938	13.3735	0.9001	0.0559	99.4715	66.3588
IIUP15-023-plag19-1	53.1092	28.7211	4.4875	0.1519	0.1557	11.7445	0.9084	0.1027	99.3811	58.5809
IIUP15-023-plag20-1	50.9379	30.4441	3.537	0.1624	0.0906	13.641	0.8104	0.0794	99.7029	67.7035
IIAU18-001-2 plag 1 core	53.6666	29.1533	4.1384	0.1501	0.1342	11.8382	1.0426	0.1159	100.239	60.7555
IIAU18-001-3 plag 1 core	53.4338	29.3005	4.189	0.1375	0.1367	12.047	0.9341	0.1048	100.283	60.8794
IIAU18-001-4 plag 1 core	53.4017	29.2388	4.2427	0.1482	0.1572	12.0711	1.0088	0.0954	100.364	60.5562
IIAU18-001-5 plag 1 core	52.9458	29.397	4.1084	0.1418	0.1357	12.193	0.9847	0.0543	99.9608	61.6204
IIAU18-001-5 plag 2 core	53.231	29.2079	4.0443	0.1357	0.1436	12.0045	0.9414	0.0674	99.7758	61.5865
IIAU18-001-5 plag 3 core	53.3907	29.1738	4.1987	0.1439	0.1434	11.9619	0.9659	0.0711	100.049	60.6321
IIAU18-001-6 plag 1 core	51.7199	30.713	3.4998	0.1598	0.1001	13.4386	0.9386	0.0225	100.592	67.5659
IIAU18-001-7 plag 1 core	52.8451	29.7238	3.85	0.1557	0.1246	12.6048	1.0539	0.0692	100.427	63.924
IIAU18-001-7 plag 2 core	52.7714	29.2295	4.0931	0.1402	0.14	12.1711	1.0056	0.0636	99.6145	61.6485
IIAU18-001-8 plag 1 core	53.4532	29.4608	4.1246	0.1634	0.122	12.1407	0.959	0.043	100.467	61.4777
IIAU18-001-9 plag 1 core	53.551	28.8678	4.2459	0.1885	0.1521	11.8462	1.2558	0.101	100.208	60.1067
IIAU18-001-10 plag 1 core	54.128	29.0487	4.3479	0.1576	0.1551	11.667	1.0989	0.058	100.661	59.1707
IIAU18-001-11 plag 1 core	53.1804	29.5867	3.9029	0.167	0.1118	12.3671	0.8811	0.0618	100.259	63.2221
IIAU18-001-12 plag 1 core	53.1239	29.4045	4.0288	0.1556	0.1252	12.2619	1.1147	0.1198	100.334	62.2439
IIAU18-001-12 plag 2 core	53.2546	29.2876	4.0017	0.1729	0.1332	12.3818	1.1256	0.0674	100.425	62.5974
IIAU18-001-13 plag 1 core	53.1805	29.4327	4.0401	0.1614	0.1529	12.2137	1.1078	0.1085	100.397	61.9839
IIAU18-001-13 plag 2 core	53.9742	29.0344	4.2838	0.1472	0.1453	11.8463	0.9957	0.0449	100.472	59.9228
IIAU18-001-13 plag 3 core	53.2594	29.5084	4.0083	0.1865	0.1451	12.291	1.0865	0.1104	100.596	62.3427
IIAU18-001-14 plag 1 core	53.1733	29.1949	4.1541	0.1691	0.1552	12.1382	1.0262	0.0692	100.08	61.1862
IIAU18-001-16 plag 1 core	52.8977	29.4648	3.923	0.1753	0.1494	12.4826	1.0069	0.0974	100.197	63.179
IIAU18-006-7 plag core	51.7577	30.3905	3.4	0.1552	0.1167	13.3806	0.865	0.0431	100.109	68.0234
IIAU18-006-8 plag 1 core	53.0892	29.4309	4.0243	0.1815	0.1238	12.5108	0.9466	0.0599	100.367	62.7458
IIAU18-006-8 plag 2 core	53.1082	29.2863	3.9741	0.1897	0.1133	12.341	1.0355	0.0973	100.145	62.7534
IIAU18-006-10 plag 1 core	53.5409	29.5323	4.0031	0.1839	0.1334	12.2704	1.066	0.0673	100.797	62.3768
IIAU18-006-10 plag 2 core	52.1866	29.9662	3.6763	0.1603	0.1143	12.9326	1.0438	0.073	100.153	65.582
IIAU18-006-11 plag 1 core	53.4298	29.3293	4.1057	0.1526	0.1227	12.1194	1.0993	0.1309	100.49	61.5402
IIAU18-006-13 plag 1 core	52.8112	29.5919	3.8249	0.1829	0.1246	12.571	1.1371	0.0599	100.303	64.0098
IIAU18-006-13 plag 2 core	53.79	29.1595	4.1904	0.1556	0.1438	11.9031	1.0269	0.1066	100.476	60.5593
IIAU18-006-15 plag 1 core	53.5891	29.1585	4.1373	0.1503	0.1431	11.8755	1.2033	0.0935	100.35	60.804
IIAU18-006-15 plag 2 core	53.6713	28.9485	4.24	0.1508	0.1379	11.8175	1.1865	0.0393	100.192	60.1323
IIAU18-006-15 plag 3 core	53.56	28.996	4.1256	0.1571	0.1521	11.9633	1.2265	0.0878	100.268	61.0123
IIAU18-006-16 plag 1 core	52.8422	29.9034	3.9049	0.1622	0.1231	12.5839	1.0108	0.0936	100.624	63.5708
IIAU18-006-17 plag 1 core	51.6364	30.3063	3.4503	0.1478	0.0968	13.3863	0.8087	0.03	99.8626	67.7998
IIAU18-006-18 plag 1 core	54.3164	28.8751	4.422	0.1261	0.1453	11.5523	0.7115	0.0411	100.19	58.5657
IIAU18-006-18 plag 2 core	54.3712	29.8594	4.2511	0.161	0.1346	12.0495	1.1385	0.0785	102.044	60.5481
IIAU18-006-20 plag 1 core	53.2621	29.3455	4.0176	0.1896	0.1256	12.2655	1.1474	0.0748	100.428	62.3134
IIAU18-006-20 plag 2 core	53.0383	29.389	3.9973	0.1873	0.123	12.2962	1.1054	0.1047	100.241	62.4983
IIAU18-006-22 plag 1 core	53.2908	29.3349	4.0475	0.1597	0.1346	12.0164	1.0419	0.0784	100.104	61.6252
IIAU18-006-21 plag 1 core	53.4092	29.4557	4.0556	0.1578	0.1335	12.0997	1.0235	0.0727	100.408	61.7463
IIAU18-006-21 plag 2 core	53.6194	29.6555	4.1162	0.1473	0.1164	12.2202	1.1145	0.1026	101.092	61.7
IIAU18-006-21 plag 3 core	53.1869	29.5936	4.0081	0.1492	0.118	12.2908	1.0917	0.0653	100.504	62.4446
IIAU18-006-24 plag 1 core	53.019	29.6026	3.9348	0.1628	0.1234	12.2643	1.019	0.0802	100.206	62.7974
IIAU18-006-24 plag 2 core	53.2282	29.5697	4.0234	0.1781	0.1216	12.292	1.1039	0.1118	100.629	62.3458
IIAU18-006-24 plag 3 core	53.2585	29.475	3.9611	0.1555	0.1309	12.2844	1.0435	0.0783	100.387	62.6548
IIAU18-006-7 plag mantle	52.0012	30.5379	3.4792	0.1628	0.0939	13.2861	0.8501	0.0506	100.462	67.4676
IIAU18-006-7 plag rim	53.5709	28.9482	4.0105	0.2182	0.1362	12.0218	1.1665	0.0729	100.145	61.8421
IIAU18-006-17 plag 1 rim	54.1294	28.1722	4.305	0.212	0.1486	11.6254	1.1438	0.1607	99.8971	59.3416
IIAU18-006-18 plag 1 rim	52.4592	29.344	3.9005	0.158	0.1321	12.4639	0.9272	0.1085	99.4934	63.3402
IIAU19-004-plag2-1	53.7563	28.6651	4.6002	0.1524	0.1584	11.7137	0.8575	0.0612	99.9649	57.9179
IIAU19-004-plag2-2	53.6305	29.3723	4.4557	0.173	0.1384	12.2378	0.9668	0.0504	101.025	59.8024
IIAU19-004-plag3-1	51.5731	30.5776	3.7371	0.1508	0.1143	13.3858	0.8365	0.0685	100.444	65.9953
IIAU19-004-plag3-2	53.2751	28.9993	4.4099	0.1913	0.1389	12.1943	0.955	0.0883	100.252	59.9584
IIAU19-004-plag4-1	53.0932	29.7356	4.2655	0.1691	0.1075	12.4973	0.9873	0.0991	100.954	61.434
IIAU19-004-plag5-1	53.7183	29.7167	4.3756	0.1556	0.123	12.3367	0.9629	0.1009	101.49	60.4754
IIAU19-004-plag6-1	51.7701	30.5516	3.9248	0.167	0.1143	13.2143	0.7707	0.0595	100.572	64.6141
IIAU19-004-plag6-2	51.5405	30.5117	3.766	0.159	0.0957	13.518	0.7742	0.0433	100.408	66.1171
IIAU19-004-plag7-1	53.025	29.4625	4.236	0.1557	0.1266	12.4528	0.8579	0.0793	100.396	61.443
IIAU19-004-plag7-2	53.8047	29.4463	4.4921	0.1563	0.1259	12.1997	0.8618	0.1099	101.197	59.5783
IIAU19-004-plag9-1	52.3454	29.8949	4.0314	0.1703	0.1236	12.8566	0.8466	0.0631	100.332	63.3415
IIAU19-004-plag9-2	50.0382	31.8086	2.9922	0.1468	0.0829	14.8178	0.9311	0.0578	100.875	72.8863
IIAU19-004-plag10-1	54.0945	28.7453	4.7293	0.1422	0.122	11.5893	0.8226	0.0685	100.314	57.1155
IIAU19-004-plag11-1	52.7226	29.6031	4.2735	0.1743	0.135	12.4471	0.8265	0.0901	100.272	61.1973
IIAU19-004-plag12-1	51.4047	30.6422	3.6665	0.1519	0.0843	13.6196	0.8348	0.0559	100.46	66.9147
IIAU19-004-plag13-1	51.8469	30.4147	3.9525	0.1691	0.0912	13.1216	0.7476	0.0325	100.376	64.3805
IIAU19-004-plag14-1	52.8113	29.9715	4.1914	0.151	0.1198	12.7052	0.8125	0.0992	100.862	62.1861
IIAU19-004-plag14-2	53.0913	29.6434	4.4196	0.1659	0.1222	12.389	0.874	0.0775	100.783	60.3444
IIAU19-004-plag15-1	52.7947	29.4209	4.2157	0.1748	0.1191	12.6802	0.7655	0.0613	100.232	62.0087
IIAU19-008-plag1-1	53.0213	29.5598	4.2676	0.1654	0.1405	12.4699	0.7791	0.0252	100.429	61.2534
IIAU19-008-plag1-2	53.0553	29.8719	4.31	0.177	0.1309	12.5267	0.7912	0.0631	100.926	61.1652
IIAU19-008-plag2-1	52.3512	30.1101	4.0912	0.1656	0.11	12.8971	0.759	0.0487	100.533	63.1283
IIAU19-008-plag3-1	52.4844	30.3647	3.9995	0.1489	0.0948	13.0673	0.7947	0.0685	101.023	64.0042
IIAU19-008-plag4-1	51.8601	30.423	3.7804	0.1518	0.1034	13.3418	0.783	0.009	100.452	65.7086
IIAU19-008-plag4-2	51.458	30.8079	3.7332	0.1585	0.1048	13.6205	0.7612	0.0884	100.732	66.4433
IIAU19-008-plag6-1	51.3382	30.7825	3.5973	0.1476	0.0966	13.8243	0.7817	0.0469	100.615	67.6083
IIAU19-008-plag5-1	53.0729	29.3666	4.4366	0.1507	0.1714	12.3632	1.0077	0.0738	100.643	60.0347
IIAU19-008-plag7-1	52.6114	29.0284	4.2612	0.1803	0.1139	12.4792	0.8919	0.0631	99.6295	61.4004
IIAU19-008-plag7-2	52.8972	29.3029	4.316	0.1774	0.1249	12.2902	0.83	0.0739	100.013	60.7001
IIAU19-008-plag9-1	53.2964	29.136	4.5315	0.1579	0.1411	12.051	0.9206	0.0846	100.319	59.0236
IIAU19-008-plag12-1	53.3782	29.5154	4.3653	0.1677	0.1198	12.2209	0.8518	0.0865	100.706	60.3164
IIAU19-008-plag13-1	53.5413	28.6561	4.6189	0.1701	0.1584	11.6939	0.9036	0.0828	99.8252	57.7799
IIAU19-008-plag15-1	53.2627	29.5134	4.3016	0.1825	0.1137	12.3841	0.915	0.0793	100.752	60.9992
IIAU19-008-plag17-1	53.0951	29.4129	4.3615	0.1668	0.1311	12.3786	0.8814	0.0396	100.467	60.6038
IIAU19-008-plag17-2	48.2471	27.073	3.5539	0.1501	0.1239	12.1073	0.9668	0.0847	92.3069	64.7994
IIAU19-008-plag19-1	52.6841	29.9778	4.1873	0.1936	0.1101	12.7145	0.8448	0.0685	100.781	62.2607
IIAU19-008-plag3-1-rim	53.5253	28.1857	4.7629	0.2838	0.151	11.2244	0.8326	0.0792	99.045	56.063
GeoReM	51.25	30.91	3.45	0.14	0.18	13.64	0.34	0.05	99.96
UI Block 1 Plagioclase
Smithsonian	51.1532	31.3293	3.4294	0.1347	0.1393	13.4866	0.4179	0.0505	100.141
	51.0254	31.3312	3.3775	0.1451	0.119	13.5451	0.4328	0.0131	99.9893
	50.5751	31.399	3.4262	0.137	0.112	13.3182	0.4103	0	99.3779
	50.9427	31.1545	3.4737	0.1432	0.1266	13.5395	0.4304	0.0563	99.867
	51.0984	31.0431	3.4368	0.1383	0.1158	13.483	0.3856	0.0206	99.7216
	50.8474	31.245	3.4012	0.1428	0.1216	13.4376	0.3932	0.0525	99.6413
	51.013	31.2502	3.335	0.1252	0.1195	13.4951	0.4216	0.03	99.7896
	51.0537	31.1954	3.3977	0.1541	0.1217	13.476	0.4081	0.0281	99.8348
	51.2074	31.1636	3.4953	0.1357	0.1314	13.5176	0.4167	0.0188	100.086
	51.1575	31.0684	3.4937	0.1411	0.126	13.3347	0.4049	0.0561	99.7824
	51.4203	31.3562	3.4407	0.1554	0.1164	13.4779	0.4173	0	100.384
Avg.	51.0449	31.2305	3.42793	0.141145	0.122664	13.4647	0.412618	0.0296364
St. Dev.	0.215926	0.117291	0.0490038	0.00862756	0.00777988	0.0748297	0.0143633	0.0214499
1 r.s.d. %	0.423011	0.375565	1.42955	6.11253	6.34245	0.555749	3.48103	72.3768

## Sheet: (3.4) Pyroxene Probe
Comment	SiO2	MgO	CaO	TiO2	FeO	MnO	NiO	Cr2O3	Na2O	Al2O3	Total	Mg#		averages	n	SiO2	MgO	CaO	TiO2	FeO	MnO	NiO	Cr2O3	Na2O	Al2O3	Mg#
	wt.%	wt.%	wt.%	wt.%	wt.%	wt.%	wt.%	wt.%	wt.%	wt.%	wt.%					wt.%	wt.%	wt.%	wt.%	wt.%	wt.%	wt.%	wt.%	wt.%	wt.%
IIUP15-012-2 prx 1 core	50.7492	18.3231	12.1974	0.9811	14.6362	0.4249	0.028	0.0123	0.2328	3.1011	100.686	69.0552		IIAU15-012	28	49.4906	15.8269	16.2114	1.23843	12.9072	0.360382	0.0167393	0.0514429	0.258007	3.45495	68.4458
IIUP15-012-2 prx 2 core	49.2851	14.2872	19.6129	1.5321	11.5242	0.3018	0.0081	0	0.3113	4.1592	101.022	68.8465		IIAU15-013	38	50.459	16.3798	14.478	0.976663	14.7457	0.4272	0.0183053	0.0269947	0.222555	2.61173	66.2356
IIUP15-012-2 prx 3 core	50.1158	15.0563	19.6049	1.2464	11.1546	0.2982	0	0.0312	0.284	3.6364	101.428	70.6404		IIAU15-022	30	50.2844	16.0439	13.9871	1.01075	15.7762	0.38099	0.00890667	0.02988	0.309903	2.74935	63.9279
IIUP15-012-3 prx 1 core	49.196	14.1015	20.8132	1.3008	10.4272	0.2518	0	0.0445	0.302	3.964	100.401	70.6801		IIAU15-023	26	50.2844	16.0439	13.9871	1.01075	15.7762	0.38099	0.00890667	0.02988	0.309903	2.74935	63.9279
IIUP15-012-3 prx 2 core	49.709	16.1718	16.1355	1.2578	12.5486	0.3669	0.0122	0.1086	0.228	3.7238	100.262	69.6713		IIAU18-001	42	49.9675	15.1964	15.5494	1.19297	15.0468	0.414576	0.0106024	0.0335952	0.24069	2.93645	64.0769
IIUP15-012-3 prx 2 rim	49.2932	13.1808	18.306	1.4786	14.395	0.3594	0.0097	0.0266	0.2475	3.2107	100.507	62.0087		IIAU18-006	19	50.0698	16.1682	16.2789	1.13717	12.5352	0.363605	0.0125737	0.0619368	0.247463	3.41414	69.7173
IIUP15-012-4 prx 1 core	49.2323	15.6214	16.3548	1.4492	12.6852	0.3829	0.013	0.0428	0.2423	3.9802	100.004	68.7024		IIAU19-004	35	49.9837	15.7381	16.3507	1.25042	13.3483	0.325509	0.0123629	0.0734114	0.27694	3.34217	67.6125
IIUP15-012-4 prx 1 rim	50.7704	16.1856	16.6286	0.9923	12.6736	0.3513	0.0386	0.0143	0.2542	2.9124	100.821	69.4796		IIAU19-008	33	49.0377	14.0748	16.0029	1.50814	14.9855	0.346382	0.00765152	0.0453909	0.357336	3.88545	61.5625
IIUP15-012-4 prx 2 core	50.3441	16.9974	14.6647	1.0513	13.2351	0.376	0	0.0662	0.2304	3.2326	100.198	69.5979
IIUP15-012-4 prx 2 rim	49.6719	15.5285	17.256	1.1217	12.4326	0.3757	0.0199	0.0056	0.2423	3.0911	99.7454	69.0058
IIUP15-012-6 prx 1 core	50.9614	18.2631	13.6815	0.9293	13.7162	0.4133	0.026	0.0624	0.2128	2.9382	101.204	70.3567
IIUP15-012-7 prx 1 core	49.8667	16.0443	17.5231	1.0995	11.3943	0.3387	0.0203	0.1571	0.2364	3.5415	100.222	71.5099
IIUP15-012-7 prx 2 core	51.8235	22.3011	6.1443	0.6222	16.3893	0.4664	0.0337	0.0499	0.1077	2.0811	100.019	70.8073
IIUP15-012-7 prx 3 core	50.3259	15.4858	19.2759	1.0829	10.7874	0.2985	0.0008	0.0731	0.2699	3.5495	101.15	71.9015
IIUP15-012-12 prx 1 core	49.5266	16.8792	14.7513	1.0887	13.0834	0.4177	0.0073	0	0.2405	3.0205	99.0153	69.6941
IIUP15-012-13 prx 1 core	49.8767	16.5246	16.4986	0.9313	11.6957	0.3912	0.0102	0.0218	0.271	3.2043	99.4254	71.5788
IIUP15-012-13 prx 2 rim	43.8619	7.9697	14.5987	3.6376	22.1662	0.4875	0.0165	0	0.5545	4.3914	97.6841	39.0578
IIUP15-012-13 prx 2 core	52.0101	21.761	6.3081	0.5715	16.4942	0.4855	0.011	0.017	0.1229	1.9101	99.6915	70.1646
IIUP15-012-14 prx 1 core 1	49.3582	15.7161	17.3754	1.0397	11.2077	0.305	0.0167	0.0686	0.2381	3.3931	98.7187	71.4251
IIUP15-012-14 prx 1 core 2	48.0781	13.999	19.2694	1.4112	11.281	0.2912	0.0118	0.0942	0.3176	4.3302	99.0838	68.8669
IIUP15-012-14 prx 1 core 3	48.907	16.5097	14.8403	1.1679	13.0033	0.3583	0.0768	0.0712	0.2347	3.8207	98.99	69.3553
IIUP15-012-14 prx 2 core	49.7609	15.615	17.693	0.9735	10.7843	0.3223	0.0053	0.0874	0.2525	3.2065	98.7008	72.0748
IIUP15-012-15 prx 1 core	47.8579	14.6676	17.8362	1.6098	11.4424	0.3089	0	0.0579	0.2897	4.451	98.5215	69.5583
IIUP15-012-15 prx 2 core	48.5354	14.9348	18.0981	1.2546	11.4246	0.3005	0.0598	0.0792	0.2936	4.0839	99.0645	69.9719
IIUP15-012-16 prx 1 core	48.5708	15.9494	15.69	1.045	12.6769	0.3363	0.0073	0.1135	0.223	3.4159	98.0282	69.1614
IIUP15-012-20 prx 1 rim	49.742	15.2409	18.7829	1.2674	11.464	0.3235	0.0268	0.0773	0.2903	3.8087	101.024	70.3247
IIUP15-012-23 prx 1 core	49.1509	16.0897	16.0322	1.2572	12.9446	0.3848	0	0.0304	0.241	3.7093	99.8402	68.9019
IIUP15-012-23 prx 1 rim	49.1565	13.748	17.9455	1.2755	13.7342	0.3722	0.0089	0.0273	0.2532	2.8711	99.3925	64.0847
IIUP15-013-1 prx 1 core	51.1654	17.0554	16.0514	0.8355	12.506	0.3711	0.0041	0	0.2496	2.4757	100.714	70.8538
IIUP15-013-1 prx 2 core	49.6709	16.8774	14.7664	1.0854	13.6226	0.3914	0.0284	0.089	0.2525	3.7466	100.531	68.8321
IIUP15-013-1 prx 2 rim	49.5904	11.0792	16.2368	1.1339	19.2363	0.5016	0	0.0079	0.3186	1.9321	100.037	50.6576
IIUP15-013-1 prx 3 core	52.9678	23.6539	4.1887	0.2976	17.0553	0.5074	0.0439	0	0.0508	0.8493	99.6147	71.1997
IIUP15-013-1 prx 3 rim	48.0718	8.3054	16.5282	1.4278	22.3741	0.6627	0.0109	0.0054	0.2411	1.7453	99.3728	39.8202
IIUP15-013-2 prx 1 core	51.3855	17.2202	15.6796	0.8166	12.3172	0.3735	0	0.0385	0.2065	2.6029	100.64	71.3639
IIUP15-013-2 prx 1 rim	50.9034	16.2209	12.3385	0.9219	17.1378	0.4769	0.011	0.0312	0.1792	1.9162	100.137	62.7861
IIUP15-013-3 prx 1 core	50.9755	17.523	15.429	0.8114	12.3761	0.3478	0.0199	0.0875	0.2074	2.6932	100.471	71.6219
IIUP15-013-4 prx 1 core	50.0683	15.0577	18.2826	1.1077	12.1291	0.3548	0	0	0.2933	3.193	100.486	68.8758
IIUP15-013-4 prx 2 core	49.7292	14.4581	19.4645	1.231	11.757	0.339	0	0.0312	0.3016	3.5679	100.879	68.6723
IIUP15-013-4 prx 2 rim	49.573	15.2102	17.7667	1.1767	12.3828	0.3661	0.0435	0.005	0.2904	3.5001	100.314	68.6476
IIUP15-013-5 prx 1 core	50.1467	17.0788	14.122	1.0919	13.6937	0.445	0.0382	0.0711	0.2495	3.6621	100.599	68.9747
IIUP15-013-5 prx 1 rim	50.5451	15.2489	19.2157	1.0135	11.1305	0.3477	0	0	0.2499	3.0579	100.809	70.9479
IIUP15-013-6 prx 1 core	49.3912	14.8726	18.9499	1.2542	11.7673	0.3174	0.002	0.0031	0.2835	3.4047	100.246	69.2585
IIUP15-013-6 prx 1 rim	49.7479	10.9632	13.9737	1.2802	22.9826	0.5949	0	0.0193	0.2035	1.3396	101.105	45.9549
IIUP15-013-7 prx core	51.2539	17.2238	15.6123	0.9517	13.0444	0.4191	0.0171	0.0316	0.2498	2.7218	101.525	70.1818
IIUP15-013-7 prx rim	50.4235	14.8626	16.4782	0.9905	14.4485	0.3531	0.011	0.0562	0.2446	2.34	100.208	64.7095
IIUP15-013-8 prx 1 core	53.2057	23.8983	3.4644	0.2715	18.0423	0.53	0.011	0.0133	0.0784	0.7462	100.261	70.2478
IIUP15-013-8 prx 1 mantle	49.7668	16.1514	15.3621	1.2372	14.0451	0.428	0.0276	0.0253	0.2722	3.5539	100.87	67.2116
IIUP15-013-11 prx 1 core	50.5502	17.4256	14.414	1.162	13.6814	0.4227	0.0321	0.0414	0.2253	3.3325	101.287	69.4224
IIUP15-013-11 prx 2 core	49.7296	15.6424	16.6811	1.2	13.2607	0.408	0.0171	0	0.2717	3.1865	100.397	67.7699
IIUP15-013-11 prx 2 rim	50.1276	14.5549	12.0428	1.0523	19.5407	0.5749	0.017	0.0237	0.2212	1.7965	99.9517	57.0395
IIUP15-013-14 prx 1 core	51.6852	20.5813	8.7669	0.7273	15.8399	0.432	0.0325	0.0434	0.1713	2.5256	100.805	69.8441
IIUP15-013-14 prx 1 rim	50.5739	16.1007	13.9892	0.8101	15.5406	0.4642	0.0617	0.0455	0.1814	1.903	99.6703	64.8726
IIUP15-013-13 prx 1 core	52.2132	22.2452	4.8093	0.5019	17.9216	0.5129	0.0345	0.0218	0.0728	1.8078	100.141	68.8723
IIUP15-013-13 prx 2 core	49.3771	15.0047	18.5045	1.2945	11.9662	0.3625	0	0.0268	0.2585	3.7192	100.514	69.0897
IIUP15-013-15 prx 1 core	52.4068	20.9869	8.3553	0.528	16.1301	0.5037	0.048	0	0.1223	1.511	100.592	69.8728
IIUP15-013-15 prx 1 rim	49.5183	14.7655	15.1168	1.0566	15.3832	0.3937	0.0365	0.0234	0.2066	2.3441	98.8447	63.1127
IIUP15-013-16 prx 1 core	50.6556	17.2319	15.8621	0.8095	12.5591	0.37	0.0159	0.049	0.2129	2.6703	100.436	70.9788
IIUP15-013-16 prx 1 rim	46.3355	13.9012	18.523	1.1687	11.4169	0.3426	0.024	0.0181	0.2818	3.9941	96.006	68.4584
IIUP15-013-19 prx 1 core	52.6578	22.6004	4.9235	0.512	17.7523	0.4735	0	0.0321	0.0727	1.4449	100.469	69.4128
IIUP15-013-19 prx 1 rim	51.3085	13.4467	12.5182	0.9005	20.9591	0.6091	0.0397	0	0.1606	1.3397	101.282	53.3499
IIUP15-013-25 prx 1	49.4695	15.6122	16.2455	1.2644	13.4587	0.4461	0.0167	0	0.2761	3.47	100.259	67.4029
IIUP15-013-26 prx 1 core	50.2688	15.6065	16.9276	1.0949	13.1067	0.3684	0.0289	0	0.2536	3.0675	100.723	67.9745
IIUP15-013-26 prx 2 core	50.7009	16.5197	13.818	0.8791	15.0518	0.4375	0.0093	0.0369	0.2488	2.4453	100.147	66.1748
IIUP15-013-26 prx 3 core	49.9721	15.4785	17.7207	1.2629	12.286	0.3351	0.0098	0	0.2744	3.3348	100.674	69.1902
IIUP15-013-30 prx 1 core	50.5962	15.1136	20.2409	0.9417	10.4501	0.2928	0	0.1114	0.2754	3.1027	101.125	72.0515
IIUP15-013-30 prx 2 core	50.7131	16.6548	16.795	1.0106	11.9828	0.3564	0.0033	0.0367	0.2473	3.2016	101.001	71.244
IIUP15-022-001-core	51.0273	17.9392	14.9604	0.6413	13.1729	0.343	0.0007	0.0037	0.228	1.96	100.276	70.8242
IIUP15-022-001-rim	51.5385	20.7265	5.3691	0.566	20.5831	0.4808	0.0283	0.0529	0.1046	1.3361	100.786	64.2212
IIUP15-022-002-core	50.1793	17.3615	14.7171	0.9611	13.9417	0.3556	0	0.0868	0.2259	2.8985	100.727	68.942
IIUP15-022-002-rim	48.9319	13.1415	14.222	1.7072	20.1331	0.4506	0.0322	0	0.2846	2.4147	101.318	53.7789
IIUP15-022-003-core	50.6453	17.0701	15.0583	0.9289	13.339	0.3541	0	0	0.253	2.8637	100.512	69.5227
IIUP15-022-003-rim	49.8219	15.6656	17.5736	1.0926	12.4096	0.3145	0.0248	0.0229	0.2725	3.2258	100.424	69.233
IIUP15-022-02a-core	50.1318	16.4542	17.0337	0.9654	11.9764	0.2851	0	0.0999	0.2937	3.2051	100.445	71.0061
IIUP15-022-004-core	50.176	17.0242	15.1407	1.0423	13.4137	0.3324	0	0.1052	0.2368	3.2674	100.739	69.3471
IIUP15-022-004-rim	49.3782	15.1373	15.2247	1.0332	15.8641	0.3831	0.0036	0.0307	0.2097	2.2411	99.5058	62.9749
IIUP15-022-006-rim	51.0812	17.0795	12.6986	0.8258	16.6369	0.4329	0	0.035	0.1785	1.829	100.797	64.6638
IIUP15-022-006-core	52.3936	23.9582	4.2096	0.3906	18.0096	0.3901	0.0273	0.0582	0.0656	1.3404	100.843	70.3379
IIUP15-022-005-rim	50.7875	16.6483	14.9002	0.8132	14.9476	0.3895	0.0007	0.0418	0.2221	2.3698	101.121	66.5031
IIUP15-022-007-core	50.4078	15.8946	17.1209	1.0087	12.5723	0.348	0	0	0.2316	2.7316	100.315	69.2646
IIUP15-022-007-rim	51.1744	20.0242	6.3188	0.5495	20.8851	0.5041	0.0029	0.0007	0.1443	1.3974	101.001	63.0868
IIUP15-022-009-core	52.2178	18.9858	12.6764	0.5619	14.6601	0.4347	0	0.011	0.1574	1.3148	101.02	69.7748
IIUP15-022-009-rim	48.5584	12.6336	13.4108	1.4967	21.4966	0.4878	0.015	0.0395	0.2583	2.3478	100.744	51.1623
IIUP15-022-010-core	48.8684	14.9277	18.7919	1.5	12.2271	0.3047	0.0061	0.0334	0.2781	3.691	100.628	68.5163
IIUP15-022-010-rim	48.2895	10.8383	14.5636	1.4284	21.8876	0.4486	0	0	0.3684	2.7602	100.585	46.8841
IIUP15-022-011-core	50.7215	16.2939	16.7218	0.8177	13.333	0.3438	0	0	0.2467	2.0187	100.497	68.5375
IIUP15-022-011-rim	52.408	4.1767	11.1897	1.4775	18.0793	0.3994	0	0.0456	2.3538	8.7107	98.8408	29.1686
IIUP15-022-012-1	50.6588	16.8331	16.3532	0.7765	13.0268	0.3585	0.0068	0.0199	0.1941	1.9364	100.164	69.7279
IIUP15-022-012-2	50.7047	16.5257	17.3472	0.8668	12.1108	0.3376	0.0126	0.0163	0.2356	2.3906	100.548	70.8654
IIUP15-022-013-core	49.4129	16.6075	15.7737	1.2551	13.1577	0.3035	0.0086	0.0715	0.2787	3.8129	100.682	69.2298
IIUP15-022-013-rim	50.4832	14.9621	14.1646	1.0266	17.6108	0.4116	0.0054	0.0182	0.3047	2.1942	101.181	60.2297
IIUP15-022-014-core	50.1265	16.2431	16.7077	1.0313	12.7785	0.3176	0.0392	0	0.2595	3.1101	100.613	69.3799
IIUP15-022-014-rim	49.3755	14.2114	15.5261	1.2637	16.7768	0.3215	0.009	0	0.2637	2.3734	100.121	60.1587
IIUP15-022-015-1	49.8004	18.9284	8.5988	1.1856	18.3729	0.4183	0.024	0.0672	0.1398	3.3435	100.879	64.7444
IIUP15-022-016-1-core	49.856	16.8999	15.1984	1.014	13.908	0.3607	0	0.036	0.2276	2.9792	100.48	68.4144
IIUP15-022-016-1-rim	50.1265	12.7324	10.7103	0.8732	22.6057	0.4898	0.02	0	0.4908	3.3821	101.431	50.0996
IIUP15-022-016-2	49.2478	15.393	17.3298	1.2216	13.3691	0.3278	0	0	0.289	3.0343	100.212	67.2387
IIUP15-23-001-core	51.8799	23.1825	5.1449	0.4634	17.3795	0.4446	0.0355	0.0627	0.0705	1.4706	100.134	70.3942
IIUP15-23-001-rim	50.2492	15.6328	15.4893	0.793	15.5788	0.3714	0	0	0.2484	1.5084	99.8713	64.1412
IIUP15-23-002-rim	48.8479	11.7594	12.8966	0.9759	22.3629	0.5747	0.0225	0	0.3388	2.0261	99.8048	48.3827
IIUP15-23-004-core	50.7322	22.7609	4.8522	0.5001	18.3765	0.4462	0.0161	0.0905	0.0572	1.5859	99.4179	68.8262
IIUP15-23-005-core	48.3137	15.9267	15.506	1.1058	14.383	0.3339	0	0.0411	0.2329	2.8782	98.7214	66.3736
IIUP15-23-006-core	48.284	14.6455	18.9669	1.4296	11.9046	0.2717	0.0463	0.0659	0.2556	3.7346	99.6048	68.6809
IIUP15-23-007-core	49.5264	17.0374	14.3374	1.2333	13.9469	0.3451	0.0327	0.0757	0.2	3.2942	100.029	68.529
IIUP15-23-009-1	48.8433	15.7815	17.1897	1.3298	12.7266	0.3139	0.0054	0.0376	0.2642	3.6658	100.158	68.8514
IIUP15-23-009-2	49.0563	16.2272	17.0675	1.3178	12.2624	0.2678	0.0208	0.068	0.3961	4.5916	101.275	70.2282
IIUP15-23-010-1-core	51.899	23.7673	4.0972	0.3522	18.414	0.4796	0	0.0122	0.0614	0.952	100.035	69.7039
IIUP15-23-010-2-core	48.6254	15.5315	17.6744	1.2128	12.3587	0.3052	0	0.0229	0.3073	3.138	99.1763	69.1373
IIUP15-23-010-2-rim	50.3686	15.5773	15.8032	0.8965	15.041	0.3453	0	0.0293	0.2719	2.0924	100.425	64.8641
IIUP15-23-011-core	50.2363	16.842	15.4588	0.9101	13.2495	0.3189	0.0395	0.1274	0.2745	3.2392	100.696	69.3802
IIUP15-23-012-1-core	50.9566	17.1622	15.5868	0.8352	12.2841	0.3545	0.0323	0.0458	0.213	2.4684	99.939	71.3499
IIUP15-23-012-2-core	49.4468	14.9928	17.6701	1.3127	13.0552	0.3128	0.0334	0.0162	0.2847	3.4707	100.595	67.1818
IIUP15-23-012-2-rim	49.436	12.6919	13.9699	0.9543	19.4665	0.476	0.0032	0	0.2426	1.6058	98.8462	53.7506
IIUP15-23-013-core	48.2646	14.3998	18.3682	1.3967	12.3126	0.2798	0.0205	0.0806	0.3203	4.049	99.4921	67.582
IIUP15-23-013-rim	49.9913	16.9442	14.8016	1.1033	13.4996	0.3351	0	0.0794	0.2193	3.4169	100.391	69.1107
IIUP15-23-014-core	50.4093	16.41	14.9657	0.934	13.8326	0.3678	0.0287	0.0206	0.2336	2.5667	99.7691	67.8939
IIUP15-23-015-core	49.6616	15.6253	17.0148	1.088	12.2695	0.3235	0.0133	0.0377	0.2587	3.0452	99.3376	69.4196
IIUP15-23-015-rim	52.275	11.3313	12.5843	0.8308	15.755	0.431	0	0.0656	0.8331	4.5012	98.6073	56.1794
IIUP15-23-016-1	49.601	15.568	17.07	1.1396	12.4412	0.3337	0	0.0192	0.2774	3.4724	99.9226	69.0454
IIUP15-23-016-2	50.5833	16.3637	15.7283	1.0624	13.615	0.3666	0	0	0.2162	2.5183	100.454	68.1773
IIUP15-23-018-core	50.685	16.2725	17.6656	1.0262	11.6665	0.289	0	0	0.2567	2.85	100.711	71.3162
IIUP15-23-021-core	52.2473	22.8187	4.4725	0.5844	18.5664	0.4616	0.0032	0.028	0.0709	1.5925	100.845	68.6598
IIUP15-23-021-rim	51.1495	13.5821	12.2742	0.692	16.527	0.4352	0	0	0.7806	4.8288	100.269	59.4306
IIAU18-001-2 prx 1 core 2	50.5719	17.4968	14.1723	1.1161	13.9099	0.4144	0.011	0.0358	0.1587	3.0858	100.973	69.1567
IIAU18-001-2 prx 1 mantle	50.3493	16.8555	14.4825	1.0512	14.5388	0.4515	0.0073	0.0462	0.2106	2.923	100.916	67.3903
IIAU18-001-1 prx 1 core	49.3644	15.8148	16.3159	1.3693	13.2132	0.3983	0.0719	0.0446	0.2648	3.9978	100.855	68.0869
IIAU18-001-1 prx 1 rim	49.5361	10.4788	14.3291	1.2799	21.2505	0.5682	0.004	0.0073	0.3693	2.5171	100.34	46.7797
IIAU18-001-3 prx 1 core	50.4506	15.8544	18.5107	0.9955	10.9829	0.3232	0	0.0724	0.3031	3.2047	100.697	72.0138
IIAU18-001-3 prx 1 rim	50.6479	14.8525	16.2199	1.0727	14.8757	0.4466	0	0.0142	0.2577	2.1463	100.533	64.0256
IIAU18-001-3 prx 1 mantle	49.412	15.7172	15.8537	1.265	13.6474	0.4373	0.0049	0.0396	0.2314	4.0689	100.677	67.244
IIAU18-001-5 prx mantle	50.1526	15.4634	17.8123	1.0877	12.3036	0.3847	0	0.0124	0.2451	3.4064	100.868	69.1389
IIAU18-001-5 prx core	46.451	13.3935	17.1403	2.4808	13.8918	0.3622	0.0089	0.0353	0.3615	6.1637	100.289	63.2163
IIAU18-001-5 prx rim	49.479	11.6621	16.0036	1.2418	18.9255	0.4937	0.0291	0	0.2581	2.0507	100.144	52.345
IIAU18-001-5 prx 2 core	51.0024	15.9539	18.0436	0.8572	11.8253	0.3536	0.0317	0.0087	0.2552	2.4308	100.762	70.6304
IIAU18-001-5 prx 2 rim	49.8912	15.6405	17.2211	1.2116	12.8194	0.3613	0	0.0093	0.2448	3.4468	100.846	68.502
IIAU18-001-5 prx 3 core	50.3808	16.0272	16.8951	1.0887	12.5971	0.3576	0	0.0273	0.2532	3.1064	100.733	69.3994
IIAU18-001-5 prx 3 rim	49.1447	11.5297	17.3597	1.359	17.8279	0.4035	0.0053	0.0165	0.2203	2.0442	99.9109	53.549
IIAU18-001-9 prx 1 core	49.331	14.8229	18.8783	1.4288	11.7711	0.3563	0.0093	0.0573	0.2876	3.892	100.835	69.1803
IIAU18-001-9 prx 1mantle	49.9315	15.2621	18.441	1.3741	12.4263	0.3278	0.0122	0	0.2644	3.6644	101.704	68.6454
IIAU18-001-9 prx 2 core	49.711	14.52	19.6508	1.3222	11.5428	0.29	0.0008	0.0505	0.2605	3.9551	101.304	69.1577
IIAU18-001-6 prx core	52.1397	22.2801	6.273	0.6148	16.733	0.4731	0.0142	0.042	0.0901	2.1413	100.801	70.3568
IIAU18-001-6 prx rim	48.9852	9.2699	15.0762	1.2081	22.8694	0.5652	0	0	0.3298	1.9381	100.242	41.946
IIAU18-001-7 prx 1 core	49.3013	14.6334	18.5987	1.335	12.3058	0.3021	0.0329	0.0292	0.3095	3.9543	100.802	67.9456
IIAU18-001-7 prx 1 rim	49.7056	12.1061	17.3939	1.3678	17.412	0.4445	0	0.0006	0.2284	2.206	100.865	55.3442
IIAU18-001-8 prx core	49.3583	14.9692	17.9568	1.3353	12.3523	0.3564	0.0215	0.0945	0.2855	3.9763	100.706	68.3562
IIAU18-001-8 prx rim	50.6469	14.5116	17.3469	1.0739	14.4649	0.3644	0.024	0	0.2446	2.1879	100.865	64.1357
IIAU18-001-14 prx core	50.0289	16.5998	14.9962	1.1482	13.9129	0.4058	0.0357	0.0538	0.2254	3.2978	100.704	68.0183
IIAU18-001-12 prx core	49.5102	16.5063	14.5844	1.4931	14.085	0.3914	0	0.0852	0.2374	3.8223	100.715	67.6267
IIAU18-001-15 prx 1 core	49.9775	15.1355	17.8901	1.2189	12.6547	0.3879	0	0.0019	0.258	3.226	100.751	68.0713
IIAU18-001-15 prx 1 rim	49.4277	12.1671	13.4971	1.5068	21.9184	0.5677	0	0	0.2569	1.8253	101.167	49.7361
IIAU18-001-15 prx 2 core	48.0318	14.0226	18.4126	1.7395	12.603	0.3128	0.0077	0.0423	0.2804	4.624	100.077	66.4803
IIAU18-001-15 prx 2 rim	51.6704	17.2261	10.315	0.7252	18.5747	0.5379	0	0.0364	0.1345	1.3257	100.546	62.3085
IIAU18-001-17 prx 1 core	52.935	23.0102	5.351	0.3976	16.7215	0.4581	0.0154	0.0474	0.0708	1.1431	100.15	71.039
IIAU18-001-17 prx 1 rim	50.844	15.2114	17.2115	1.0551	13.5155	0.3503	0	0.0527	0.2165	2.4296	100.887	66.7355
IIAU18-001-16 prx 1 core	49.1053	15.5292	17.1817	1.336	12.237	0.3357	0.0232	0.0491	0.3287	4.1329	100.259	69.3449
IIAU18-001-16 prx 1 rim	50.5567	15.4927	17.0016	0.9961	13.6683	0.4099	0.0028	0.0725	0.2296	2.1905	100.621	66.8925
IIAU18-001-13 prx 1 core	50.2533	16.5439	15.1043	1.1741	13.8583	0.397	0.0358	0.0513	0.217	3.3406	100.975	68.0304
IIAU18-001-13 prx 1 rim	50.041	12.9418	13.2342	0.963	20.4479	0.5634	0	0.0285	0.2091	1.6966	100.125	53.0118
IIAU18-001-13 prx 2 core	50.4928	18.5549	11.9269	1.063	14.7179	0.4396	0.0053	0.0744	0.1789	3.1995	100.653	69.2047
IIAU18-001-2 prx 1 core	49.8155	16.4375	15.9098	1.1386	12.8538	0.3686	0.0077	0.1005	0.2241	3.5273	100.383	69.5077
IIAU18-001-2 prx 1 rim	49.3846	12.8146	13.9971	1.1756	19.5565	0.509	0	0	0.2523	2.0024	99.6922	53.8751
IIAU18-001-2 prx 2 core	49.879	15.1228	18.1825	1.1921	12.0547	0.3356	0	0.033	0.2848	3.5264	100.611	69.0997
IIAU18-001-2 prx 2 rim	48.9956	11.5574	18.3631	1.5096	16.3417	0.398	0.0182	0.0055	0.276	2.3468	99.812	55.7653
IIAU18-001-2 prx 3 core	52.4387	22.9424	4.5013	0.4838	17.7527	0.4932	0.0045	0.0133	0.0598	1.4186	100.108	69.7303
IIAU18-001-2 prx 3 rim	49.3032	11.3162	15.4387	1.2521	20.0056	0.5144	0	0.0195	0.2346	1.7474	99.8317	50.2065
IIAU18-006-9 prx 1 core	50.0622	15.6423	17.8408	1.1135	11.5321	0.3307	0.0081	0.0779	0.2679	3.6354	100.511	70.7419
IIAU18-006-9 prx 1 core 2	49.4862	15.1723	18.1409	1.2544	11.544	0.367	0.0195	0.081	0.2666	4.0782	100.41	70.0849
IIAU18-006-9 prx 1 rim	49.5949	15.7624	15.507	1.226	13.5537	0.4083	0.0512	0.0291	0.2263	3.895	100.254	67.4587
IIAU18-006-10 prx 1 core	50.333	15.8725	18.761	1.0475	10.8632	0.329	0	0.1087	0.2688	3.3746	100.958	72.257
IIAU18-006-10 prx 1 rim	51.6575	17.7149	15.4338	0.7412	12.0763	0.3937	0.0008	0.0634	0.2109	2.2703	100.563	72.3362
IIAU18-006-13 prx 1 core	50.5652	16.137	17.6474	1.0736	11.3954	0.3094	0	0.134	0.2799	3.4652	101.007	71.6251
IIAU18-006-15 prx 1 core	49.5047	15.4238	17.3275	1.4165	12.8165	0.3831	0	0.0373	0.272	3.9753	101.157	68.2051
IIAU18-006-15 prx 2 core	52.1694	21.0776	7.1272	0.7595	17.1289	0.5184	0.0028	0.0067	0.1254	2.4251	101.341	68.686
IIAU18-006-15 prx 3 core	50.821	17.3539	14.4842	1.0229	13.6003	0.3873	0	0.0068	0.2193	2.6898	100.585	69.461
IIAU18-006-16 prx 1 core	49.5957	14.2658	20.8128	1.2243	10.5767	0.2421	0.0118	0.1202	0.298	4.0351	101.182	70.6252
IIAU18-006-16 prx 1 core	50.6327	17.2102	15.1142	1.023	12.6999	0.3933	0	0.0819	0.2269	3.1632	100.545	70.7225
IIAU18-006-19 prx 1 core	50.4108	17.3643	13.8384	1.09	13.8853	0.4666	0.0232	0.0426	0.2264	3.2476	100.595	69.0321
IIAU18-006-19 prx 1 rim	48.6011	14.3969	13.8395	0.7975	12.5078	0.3764	0.0427	0.0291	0.1781	1.9799	92.7491	67.232
IIAU18-006-20 prx 1 core	49.4199	15.9399	15.715	1.3995	13.5349	0.3427	0.0004	0.0359	0.2537	3.6956	100.337	67.7344
IIAU18-006-20 prx 1 rim	50.2608	15.5629	18.4109	1.1369	11.0991	0.2939	0	0.0318	0.2642	3.4221	100.483	71.4239
IIAU18-006-22 prx 1 core	48.617	15.7989	16.0683	1.4519	13.1975	0.3399	0.0227	0.0397	0.2324	4.1475	99.9158	68.0908
IIAU18-006-22 prx 1 core	50.2424	16.2817	16.8987	1.1211	12.1691	0.3316	0.0468	0.1069	0.2603	3.3851	100.844	70.4575
IIAU18-006-23 prx 1 core	49.5604	15.6253	16.9595	1.3608	12.8741	0.3863	0	0.0701	0.2937	4.0536	101.184	68.3891
IIAU18-006-23 prx 1 core 2	49.7916	14.5939	19.3725	1.3461	11.1141	0.3088	0.0089	0.0737	0.331	3.93	100.871	70.0656
IIAU19-004-003-1-core	49.8699	15.53	18.0806	1.255	11.7526	0.2828	0.0165	0.1281	0.2809	3.6002	100.796	70.1978
IIAU19-004-003-1-rim	50.8522	15.4762	17.1991	1.2034	13.2269	0.3288	0.0154	0.0686	0.211	2.5452	101.127	67.5921
IIAU19-004-003-2-core	50.0498	16.8279	15.5124	1.0857	13.2208	0.3714	0.0136	0.1127	0.2189	3.2904	100.704	69.4084
IIAU19-004-003-2-core	50.7843	16.6466	14.0121	0.9324	15.0699	0.3775	0.0409	0.098	0.2064	2.0169	100.185	66.319
IIAU19-004-004-rim	50.2069	16.2216	16.8269	1.0862	12.7256	0.3068	0.0334	0.0606	0.2306	3.1159	100.814	69.4399
IIAU19-004-005-core	50.4073	16.1881	17.605	1.0769	12.0001	0.2735	0	0.0732	0.2422	2.9271	100.793	70.6283
IIAU19-004-005-rim	50.5543	15.9489	16.5355	1.1092	13.6176	0.3244	0.0061	0.1002	0.2414	2.4959	100.933	67.6134
IIAU19-004-006-1	49.575	17.2265	14.5989	1.1282	13.7963	0.3756	0.0233	0.1116	0.2314	3.3758	100.443	68.9993
IIAU19-004-006-2	49.9331	15.7718	18.3315	1.1481	11.6465	0.3004	0.0158	0.103	0.2471	3.3706	100.868	70.7082
IIAU19-004-007-core	50.8224	16.207	17.8008	0.9662	11.8628	0.2982	0	0	0.2619	2.8534	101.073	70.8905
IIAU19-004-007-rim	47.8055	13.0931	15.3422	2.3274	16.4702	0.3471	0	0	0.3243	5.013	100.723	58.6271
IIAU19-004-008-core	50.2031	17.1086	15.6212	1.1183	12.9465	0.3273	0.0323	0.1077	0.1915	3.3066	100.963	70.199
IIAU19-004-008-rim	49.3995	16.8962	13.7347	1.3984	14.882	0.3763	0.033	0.0952	0.1964	3.9087	100.92	66.9289
IIAU19-004-009-core	49.5035	15.256	17.255	1.178	13.1183	0.3293	0	0.0848	0.2853	3.3796	100.39	67.4586
IIAU19-004-009-rim	51.0369	17.0805	14.4031	1.035	14.9285	0.3814	0.0122	0.0674	0.1942	2.1591	101.298	67.0998
IIAU19-004-010-core	49.7032	14.8512	18.6209	1.1918	11.777	0.2569	0	0.0252	0.2564	3.5842	100.267	69.2103
IIAU19-004-010-rim	49.4229	15.1417	18.8184	1.3478	11.6765	0.2764	0	0.1148	0.3192	3.8408	100.958	69.8025
IIAU19-004-010-2-core	49.3671	15.9286	16.1695	1.3099	13.3318	0.3557	0	0.0486	0.2665	3.757	100.535	68.0485
IIAU19-004-010-2-rim	50.8687	15.8326	17.1656	0.9251	12.6843	0.3048	0	0.1026	0.2329	2.087	100.204	68.9919
IIAU19-004-011-1	51.3429	16.9369	15.2483	0.9088	14.0703	0.38	0.0018	0.083	0.1947	2.1732	101.34	68.2106
IIAU19-004-011-2	49.9379	15.0355	19.0879	1.2457	11.453	0.2337	0	0.1202	0.2746	3.6343	101.023	70.0609
IIAU19-004-012-1	50.7962	15.81	17.1572	1.0404	12.678	0.2969	0.014	0.0568	0.2055	3.1834	101.238	68.972
IIAU19-004-012-2	49.3625	15.6054	17.5927	1.3422	12.3878	0.2879	0.0004	0.116	0.2593	3.6051	100.559	69.1884
IIAU19-004-012-3	51.8357	16.6877	15.6727	0.7766	13.4074	0.343	0.0284	0.0736	0.2015	1.7784	100.805	68.9311
IIAU19-004-014-core	50.0195	15.0814	18.8954	1.2313	11.7693	0.2804	0.0032	0.0311	0.2849	3.6374	101.234	69.5509
IIAU19-004-017-core	51.1568	17.3463	15.056	0.9166	14.1739	0.4028	0.0032	0	0.2587	2.5213	101.835	68.5683
IIAU19-004-018-core	50.078	16.3973	16.8405	1.2972	12.696	0.2836	0.0302	0.0406	0.2581	3.4983	101.42	69.7172
IIAU19-004-019-1	48.9376	16.0235	15.7473	1.3187	13.5381	0.2937	0.0384	0.089	0.2124	3.5995	99.7983	67.8434
IIAU19-004-019-2	49.9559	16.5023	16.37	1.0137	12.0717	0.3125	0	0.2002	0.2103	2.9758	99.6125	70.9029
IIAU19-004-019-3	48.8472	16.6133	13.4651	1.3816	15.2389	0.3788	0.0244	0.0679	0.2038	3.8766	100.097	66.0246
IIAU19-004-020-core	49.5921	16.1304	16.1315	1.3847	13.1914	0.3133	0	0.0803	0.2088	3.6583	100.691	68.5503
IIAU19-004-020-rim	49.2582	12.1223	15.5356	2.1795	16.2431	0.3705	0	0.0446	0.5955	4.1076	100.457	57.0873
IIAU19-004-021-core	49.1129	16.0286	15.5477	1.49	13.968	0.3307	0	0.0411	0.2516	3.925	100.696	67.1647
IIAU19-004-021-mantle	50.5906	16.7933	16.372	0.9573	12.6245	0.3415	0.0169	0.0125	0.2309	2.7257	100.665	70.3366
IIAU19-004-021-rim	48.24	8.4866	13.9229	2.4573	16.9458	0.3489	0.0293	0.0102	1.2038	7.4488	99.0937	47.1657
IIAU19-008-002-core	49.91	16.2218	16.1213	1.0684	13.3013	0.2983	0	0.0074	0.2332	3.1001	100.262	68.4932
IIAU19-008-003-core	49.7946	15.6324	13.2717	1.2365	16.9413	0.3978	0.0043	0.0612	0.2014	2.5091	100.05	62.1902
IIAU19-008-003-rim	46.5197	6.6344	18.0531	2.5353	21.2165	0.4146	0	0	0.4374	4.5802	100.391	35.7904
IIAU19-008-004-core	50.8356	16.3679	18.1005	0.7445	10.8832	0.2842	0	0.1434	0.2587	2.7619	100.38	72.8324
IIAU19-008-004-mantle	50.8043	16.2964	18.6398	0.6943	10.2422	0.2858	0.0299	0.1362	0.2624	2.5084	99.8997	73.9325
IIAU19-008-004-rim	45.8247	10.5098	15.6406	2.7487	19.8746	0.3993	0	0.0478	0.3181	4.0759	99.4396	48.523
IIAU19-008-005-1-core	48.2858	14.0678	19.4586	1.4458	11.7928	0.2426	0	0.0557	0.2843	4.3541	99.9876	68.0144
IIAU19-008-005-1-rim	50.6783	15.1951	17.7876	0.8416	13.1858	0.2965	0.0029	0.0753	0.2502	1.874	100.187	67.2578
IIAU19-008-005-2-core	49.7754	16.7575	15.2318	1.131	13.4466	0.3386	0.0205	0.0663	0.2409	3.6133	100.622	68.958
IIAU19-008-005-2-rim	46.4505	7.666	15.7772	2.5836	19.6124	0.4331	0	0	0.8444	6.9767	100.344	41.0638
IIAU19-008-006-core	49.5495	15.7408	17.3243	1.094	12.0871	0.2839	0.023	0.0718	0.2486	3.7046	100.127	69.8919
IIAU19-008-007-core	49.9657	17.0339	14.4949	1.0308	14.5667	0.353	0.0205	0.0396	0.2657	3.2868	101.058	67.5793
IIAU19-008-007-rim	51.1236	4.5576	11.6793	2.2607	16.5007	0.3363	0	0.0298	2.1954	10.6133	99.2968	32.9915
IIAU19-008-010-core	50.9159	15.8687	16.1474	0.8813	12.2744	0.3221	0.0043	0.0628	0.2805	2.9232	99.6807	69.7384
IIAU19-008-010-rim	43.9091	7.7764	16.2908	3.8461	20.5308	0.4103	0.0093	0.0188	0.3424	7.013	100.147	40.3044
IIAU19-008-011-core	49.5904	15.8763	16.8799	1.3099	12.9894	0.3085	0	0	0.2551	3.5752	100.785	68.5406
IIAU19-008-012-core	49.3386	14.6231	17.7966	1.199	13.1125	0.3344	0	0	0.2611	3.2574	99.9228	66.5315
IIAU19-008-012-rim	45.4899	7.2197	16.3292	3.3535	19.4986	0.3839	0	0	1.1073	7.0138	100.396	39.7596
IIAU19-008-013-core	48.5116	14.395	15.8791	1.507	15.4378	0.4118	0.0416	0	0.2666	3.9114	100.362	62.4361
IIAU19-008-013-mantle	50.5508	16.5251	16.6945	0.9874	12.454	0.2969	0.0065	0.0599	0.2172	2.9129	100.705	70.2843
IIAU19-008-013-rim	44.7192	9.2579	15.4246	2.9036	20.9515	0.4447	0	0.0065	0.3012	5.4807	99.49	44.0608
IIAU19-008-014-core	50.0096	17.4062	13.8493	1.1787	14.4591	0.38	0	0.1079	0.1535	3.3881	100.932	68.2122
IIAU19-008-015-1-core	49.0952	16.0326	15.8065	1.4206	13.4013	0.3269	0	0.0376	0.2286	3.875	100.224	68.0769
IIAU19-008-015-1-rim	48.7178	13.0823	15.3871	1.5796	18.3078	0.4034	0.0179	0.016	0.277	3.1619	100.951	56.0199
IIAU19-008-015-2-core	51.0434	21.1211	5.9708	0.5041	18.3732	0.5005	0.0115	0.0712	0.0615	1.4723	99.1296	67.2038
IIAU19-008-016-1-core	50.1608	15.9731	16.9142	1.1367	13.1222	0.3301	0.0043	0	0.2377	3.1812	101.06	68.4523
IIAU19-008-016-2-core	49.3625	15.3943	17.79	1.2397	12.3225	0.2818	0	0.0192	0.2639	3.5866	100.26	69.0104
IIAU19-008-016-2-cmantle	50.4024	16.4074	16.836	0.9904	12.3069	0.2904	0	0.0584	0.2454	3.0215	100.559	70.3831
IIAU19-008-016-2-rim	49.2788	14.0554	15.2095	1.4842	17.2939	0.3721	0	0	0.2589	3.0121	100.965	59.1626
IIAU19-008-017-core	50.2457	15.3683	18.9066	1.0319	11.004	0.2755	0.0266	0.0773	0.2356	3.1021	100.273	71.3427
IIAU19-008-017-rim	47.079	11.5667	17.2562	1.7978	16.882	0.3364	0	0.038	0.3193	3.8958	99.1713	54.9814
IIAU19-008-018-1	49.1712	14.8289	18.9539	1.1291	11.3907	0.2703	0.0219	0.1173	0.2925	3.9223	100.098	69.8848
IIAU19-008-018-2	51.136	19.0076	12.1914	0.8729	14.758	0.3866	0.0075	0.0725	0.1461	2.5548	101.133	69.6585
GeoReM	50.73	16.65	15.82	0.74	6.45	0.13	0	0	1.27	8.73
UI Block 1 (K) Augite
Smithsonian	50.1426	16.6608	15.8258	0.7845	6.1451	0.1453	0.0583	0.1651	1.3292	8.9193	100.176
	49.9663	16.7419	15.8526	0.7926	6.174	0.1627	0.0485	0.1424	1.2651	8.9099	100.056
	49.874	16.7096	15.9688	0.8088	6.1797	0.1607	0	0.1362	1.2975	8.9277	100.063
	49.9814	16.7247	16.1444	0.8218	6.2686	0.1699	0.0758	0.1735	1.2852	8.9683	100.614
	49.9922	16.9548	16.2541	0.8152	6.3163	0.1784	0.0583	0.1791	1.2924	8.9434	100.984
	50.5978	16.7682	16.0504	0.7866	6.2553	0.1433	0.053	0.1337	1.3029	8.9129	101.004
	50.0207	16.7149	16.1328	0.8189	6.3166	0.1489	0.0538	0.1634	1.2487	8.9009	100.519
	50.4147	16.7373	16.1632	0.7723	6.3327	0.186	0.0045	0.2119	1.329	8.9486	101.1
	50.3596	16.8019	16.1365	0.8303	6.2241	0.1542	0.0754	0.142	1.3187	9.0027	101.045
	50.4363	16.8021	16.252	0.8225	6.3531	0.1481	0.0485	0.1299	1.3244	8.9942	101.311
	50.2373	16.7894	16.2	0.7615	6.2715	0.1794	0.0612	0.1533	1.3292	8.978	100.961
Avg.	50.1839	16.7641	16.0891	0.801364	6.25791	0.161536	0.0488455	0.157318	1.30203	8.94599
St. Dev.	0.239059	0.0766299	0.148322	0.0229541	0.0698865	0.0150472	0.0248144	0.0245803	0.027545	0.035431
1 r.s.d. %	0.476366	0.457106	0.921877	2.86439	1.11677	9.31506	50.8019	15.6246	2.11555	0.396054

## Sheet: (3.5) Glass Probe
Comment	SiO2	Al2O3	MgO	Na2O	F	Cl	SO3	P2O5	CaO	Cr2O3	MnO	FeO	NiO	K2O	TiO2	Total	Mg# (FeTot)	Mg# (Fe 2+)		averages	n	SiO2	Al2O3	MgO	Na2O	F	Cl	SO3	P2O5	CaO	Cr2O3	MnO	FeO	NiO	K2O	TiO2	Mg# (FeTot)	Mg# (Fe 2+)
	wt.%	wt.%	wt.%	wt.%	wt.%	wt.%	wt.%	wt.%	wt.%	wt.%	wt.%	wt.%	wt.%	wt.%	wt.%	wt.%						wt.%	wt.%	wt.%	wt.%	wt.%	wt.%	wt.%	wt.%	wt.%	wt.%	wt.%	wt.%	wt.%	wt.%	wt.%
IIUP15-023-7-1	66.3794	10.4395	0.4127	2.8895	0.0937	0.0839	0.1546	1.0332	3.4912	0.0478	0.1702	10.5907	0.0826	2.4441	1.5005	99.7553	0.0649501	0.0539979		IIAU15-023	4	62.6862	9.93938	0.479575	2.90845	0.0929	0.133175	0.215825	1.4434	4.36925	0.042425	0.236575	12.6367	0.032675	2.019	1.96358	0.0625947	0.0550756
IIUP15-023-8-2	57.9101	9.2414	0.6289	2.8793	0.077	0.1336	0.3348	1.7143	5.0589	0.0559	0.2906	16.5816	0.016	2.0638	2.591	99.5148	0.0633255	0.0609317		IIAU18-001	11	57.8295	11.1648	0.467718	3.03612	0.0731455	0.112918	0.184182	1.01365	4.8884	0.0132273	0.225973	16.1875	0.00795455	1.76832	2.49104	0.0509718	0.0475161
IIUP15-023-9-1	59.8778	9.8723	0.5783	2.5693	0.1002	0.1154	0.1805	2.0152	6.0082	0	0.346	13.7259	0	1.6656	2.2422	99.2288	0.069855	0.0662449		IIAU18-006	11	50.5648	11.622	3.18347	2.46639	0.02751	0.03405	0.1619	0.38002	7.77131	0.04034	0.26229	18.731	0.01626	0.7004	3.25541	0.229091	0.301405
IIUP15-023-12-2	66.5775	10.2043	0.2984	3.2957	0.1007	0.1998	0.1934	1.0109	2.9187	0.066	0.1395	9.6485	0.0321	1.9025	1.5206	98.0212	0.052248	0.0391279		IIAU19-004	15	51.1925	10.9715	2.73969	2.63785	0.0483333	0.0498333	0.13356	0.439973	7.97669	0.02386	0.28026	18.6773	0.01928	0.816107	3.55354	0.198867	0.252693
IIAU18-001-1-2	57.827	9.5407	0.6869	2.2224	0.0636	0.1068	0.265	1.2057	5.0688	0	0.2907	16.836	0	1.8746	2.4849	98.4222	0.0677955	0.0702452
IIAU18-001-3-1	60.3939	10.9961	0.4278	2.709	0.0423	0.1105	0.2077	1.1734	5.0651	0	0.2139	15.8402	0.0046	1.8104	1.2836	100.236	0.04593	0.0435715
IIAU18-001-5-1	53.2393	11.3439	0.3142	3.5335	0.0755	0.0916	0.1336	1.3985	5.3829	0.0501	0.2436	20.5169	0	1.3442	3.1187	100.734	0.0265726	0.024659
IIAU18-001-5-2	58.7595	8.5446	0.4398	2.3314	0.0912	0.0978	0.1055	0.6164	3.2819	0.0285	0.2282	17.8406	0.0276	2.3108	3.9662	98.6096	0.0420926	0.0425401
IIAU18-001-7-1	51.2159	8.1535	0.2233	2.443	0.0669	0.1867	0.2022	0.5349	2.7213	0	0.2172	25.901	0	2.0131	5.7601	99.5689	0.0151351	0.0158734
IIAU18-001-7-2	56.3093	21.4306	0.1109	4.2542	0	0.0273	0.0734	0.194	7.8266	0.0295	0.0698	5.9414	0.0208	0.8528	1.4717	98.6061	0.0322007	0.0160234
IIAU18-001-10-1	56.9345	10.2038	0.5028	3.7393	0.1187	0.0973	0.2679	1.2958	5.2633	0.0309	0.3202	17.524	0.0345	1.2945	2.8959	100.451	0.0486559	0.0433283
IIAU18-001-12-1	62.0795	10.7815	0.8769	2.2216	0.0651	0.1354	0.0715	0.834	6.354	0	0.2071	12.3861	0	2.426	0.9613	99.3421	0.112056	0.112702
IIAU18-001-12-2	61.8094	11.2101	0.3619	4.1253	0.0992	0.1491	0.2448	1.105	3.9572	0	0.1877	12.9306	0	1.5577	1.6735	99.3362	0.0475185	0.036449
IIAU18-001-13-1	59.9235	10.0285	0.7705	2.9479	0.0906	0.0877	0.1821	1.2409	4.3968	0	0.2613	16.6628	0	1.7374	1.5409	99.813	0.0761485	0.0738987
IIAU18-001-16-1	57.633	10.5795	0.4299	2.8697	0.0915	0.1519	0.2723	1.5516	4.4545	0.0065	0.246	15.6833	0	2.23	2.2446	98.3716	0.0465852	0.0433864
IIAU18-006-7	50.2554	11.6391	3.5592	2.2876	0.0286	0.0363	0.109	0.3982	8.1384	0.074	0.2669	18.6016	0.0094	0.645	3.1564	99.1849	0.254319	0.334631
IIAU18-006-8	51.0927	12.2592	0.7544	3.3222	0.0282	0.048	0.1877	0.4512	5.6885	0.0397	0.2125	19.708	0	0.7567	4.0697	98.596	0.0638746	0.0620014
IIAU18-006-11-1	50.0277	11.043	3.6523	2.398	0.0281	0.0213	0.1194	0.3893	8.6891	0.0361	0.3291	19.8444	0	0.6085	3.0636	100.233	0.247022	0.323087
IIAU18-006-13-1	50.2685	11.4244	3.5398	2.3594	0.0427	0.0183	0.0987	0.2988	8.5464	0.136	0.2898	18.082	0	0.5452	3.1125	98.7405	0.258679	0.337934
IIAU18-006-13-2	51.3627	11.4169	3.5204	2.7854	0	0.0418	0.1269	0.4312	7.2813	0.0626	0.2653	17.8343	0.0674	0.8393	3.2551	99.2813	0.260274	0.326274
IIAU18-006-15-2	50.051	10.8718	5.0268	1.6389	0	0.0268	0.2464	0.3539	8.7628	0	0.249	17.4844	0.0023	0.7483	3.3689	98.8253	0.338824	0.529915
IIAU18-006-16-1	51.0416	11.6846	1.8199	2.9858	0	0.056	0.1945	0.3705	6.8754	0.023	0.2501	19.1978	0.0812	0.7377	3.4102	98.7158	0.144551	0.15686
IIAU18-006-17-1	50.6512	11.6275	2.9564	1.775	0.0563	0.0248	0.124	0.4214	7.8511	0.0287	0.2891	19.5489	0.0023	0.9341	3.1079	99.3695	0.21233	0.280262
IIAU18-006-23-1	49.7186	11.5982	2.7222	2.3727	0.0554	0.0434	0.2332	0.2503	7.4124	0.0033	0.2444	21.0673	0	0.6483	2.9235	99.2602	0.187206	0.23015
IIAU18-006-23-2	51.1788	12.6558	4.2833	2.7389	0.0358	0.0238	0.1792	0.4354	8.4677	0	0.2267	15.9415	0	0.5409	3.0863	99.7736	0.323833	0.432932
IIAU19-004-2-2	50.5583	11.0976	4.1179	2.6624	0	0.0245	0.0705	0.4371	8.5617	0.0576	0.327	17.4062	0.0927	0.6281	3.0735	99.1097	0.296611	0.393134
IIAU19-004-2-1	51.3766	11.3135	3.2851	2.6497	0.0781	0.0521	0.1423	0.3495	8.4645	0	0.3079	17.988	0.0857	0.6424	3.4637	100.154	0.245584	0.306361
IIAU19-004-3-1	50.7526	11.2915	4.0287	2.5287	0.0283	0.0239	0.0873	0.4175	8.4379	0.0625	0.224	17.6929	0	0.5915	3.0527	99.2028	0.288696	0.384803
IIAU19-004-3-2	50.1205	10.966	3.4036	2.7177	0.049	0.0349	0.0546	0.3649	8.0993	0	0.3216	19.053	0.0139	0.5557	3.0229	98.7492	0.241516	0.302034
IIAU19-004-4-1	50.2797	11.2723	3.9278	2.3983	0	0.0414	0.1123	0.3728	8.7474	0.0041	0.2626	17.8808	0	0.621	3.1768	99.0881	0.281375	0.376824
IIAU19-004-5-1	51.1989	11.9969	2.1656	3.3698	0.014	0.0274	0.0916	0.3887	7.2533	0.0114	0.19	19.74	0	0.7471	3.6387	100.821	0.163566	0.177081
IIAU19-004-6-1	52.051	11.0507	0.7859	2.5109	0.1227	0.1075	0.3324	0.7389	8.0042	0.0494	0.3174	17.1208	0	1.1528	4.5676	98.8363	0.0756347	0.0770872
IIAU19-004-7-2	51.2187	11.6656	2.5932	2.9995	0.0211	0.05	0.1015	0.4165	7.6197	0	0.2404	18.7025	0	0.7034	3.3869	99.6989	0.198173	0.227604
IIAU19-004-9-1	50.3946	9.3357	5.4772	2.0846	0	0.0504	0.0766	0.3475	9.1232	0.0156	0.2999	18.1322	0	0.8118	3.4328	99.5708	0.349983	0.535797
IIAU19-004-9-2	50.8755	9.9898	2.6912	2.3531	0	0.0595	0.1029	0.3875	7.6089	0.0457	0.2382	19.5574	0	0.8557	3.4598	98.2119	0.196968	0.241782
IIAU19-004-12-1	52.7016	10.1112	1.8112	2.0837	0.1946	0.0625	0.1357	0.5091	9.7356	0	0.3037	17.4944	0	1.062	3.7471	99.8565	0.155793	0.182298
IIAU19-004-13-1	52.2419	9.9445	1.5555	2.5205	0.0837	0.0806	0.229	0.7235	7.3674	0.0521	0.3323	20.1367	0.0462	1.2431	2.8191	99.3228	0.121029	0.134581
IIAU19-004-14-1	52.2516	13.097	0.5529	3.8442	0.0773	0.0502	0.1662	0.4084	5.375	0.0188	0.185	18.296	0	0.9477	5.0746	100.301	0.051114	0.0458617
IIAU19-004-16-1	50.8774	9.9451	3.7812	2.007	0	0.0366	0.1548	0.3391	8.4832	0	0.4179	21.3538	0.0184	0.6402	2.8508	100.897	0.239908	0.326225
IIAU19-004-16-2	50.9882	11.4955	0.9183	2.8376	0.0562	0.046	0.1457	0.3986	6.769	0.0407	0.236	19.6049	0.0323	1.0391	4.5361	99.1102	0.0770598	0.0789152
GEOREM	0.47	0.09	0	0	3.74	0	0.49	41.39	53.97	0	0	0	0	0	0.05	100.2
Astimex Mineral Standard Apatite	0.2148	0.0103	0	0.3155	3.7926	0.0163	0.4764	38.3187	54.6838	0	0.0544	0.0364	0	0.0013	0	96.3199
	0.2028	0	0.0105	0.2969	4.4958	0.0128	0.4319	39.2013	54.9538	0.1016	0	0	0	0.0074	0	97.819
	0.1851	0.0389	0.0126	0.3121	4.3166	0	0.4385	38.8039	55.1022	0	0.0101	0	0	0.0037	0	97.4063
	0.179	0.0071	0.0497	0.3174	3.2847	0.0056	0.5033	39.7452	54.8381	0.0518	0.0501	0	0.0251	0	0.0103	97.6832
	0.1918	0	0.0235	0	3.8695	0.012	0.4599	39.6291	54.5727	0.0264	0.0368	0.0216	0.018	0	0	97.2293
Avg.	0.1947	0.01126	0.01926	0.24838	3.95184	0.00934	0.462	39.1396	54.8301	0.03596	0.03028	0.0116	0.00862	0.00248	0.00206
St. Dev.	0.0142888	0.0160917	0.0189513	0.139083	0.475961	0.00649446	0.0290505	0.590919	0.210394	0.0425357	0.0241931	0.0167236	0.0120674	0.00313799	0.0046063
1 r.s.d. %	7.33888	142.91	98.3974	55.9959	12.044	69.5338	6.28798	1.50977	0.38372	118.286	79.898	144.169	139.993	126.532	223.607
GEOREM	54.4	13.4	3.56	3.23	0	0	0	0.37	7.06	0	0.19	12.4	0	1.74	2.27	98.62
UI Block 2 BCR-2G*	54.2302	13.1613	3.6698	2.9328	0.0662	0.011	0.0142	0.3303	7.1133	0.0753	0.1998	12.4517	0.0094	1.6966	2.2317	98.1632
	54.702	13.1418	3.6276	3.1402	0	0.0248	0.0293	0.3504	7.038	0.0134	0.1618	12.6575	0.0093	1.7282	2.1759	98.7947
	55.0903	13.4108	3.777	3.213	0.0433	0	0.0451	0.3124	7.1663	0.0382	0.1934	12.464	0	1.6847	2.1323	99.5526
	54.5505	13.2753	3.6793	2.6904	0.0715	0	0.0322	0.3099	7.0371	0	0.1874	12.6269	0.0804	1.7479	2.133	98.3918
	55.2504	13.531	3.7866	7.9604	0.1243	0.0088	0.0867	0.3517	6.9488	0	0.2076	12.4569	0	1.7743	2.1405	104.574
	54.9654	13.3366	3.6836	2.5881	0	0.0315	0.0172	0.3595	6.9959	0	0.2258	12.6131	0.0826	1.7179	2.181	98.7912
	54.4607	13.3247	3.6961	2.7734	0.1378	0.0126	0.0421	0.314	7.2068	0.0409	0.2036	12.535	0	1.7579	2.1076	98.5525
	55.2657	13.5048	3.7526	2.8486	0	0.0092	0.0248	0.3005	7.0586	0	0.2043	12.4396	0.0023	1.788	2.1411	99.3381
	54.7853	13.4268	3.6847	3.1914	0	0	0.0844	0.3296	7.1475	0.047	0.2008	12.6683	0	1.8089	2.0651	99.4398
	55.219	13.4023	3.6908	2.8203	0	0.034	0.0321	0.2782	7.0668	0	0.1812	12.6927	0.0158	1.7727	2.1395	99.3378
Avg.	54.852	13.3515	3.70481	3.41586	0.04431	0.01319	0.04081	0.32365	7.07791	0.02148	0.19657	12.5606	0.01998	1.74771	2.14477
St. Dev.	0.3639	0.130973	0.0507161	1.61088	0.0539291	0.01276	0.0254523	0.0255551	0.0800488	0.0270325	0.0171687	0.101561	0.0328713	0.0403522	0.044623
1 r.s.d. %	0.663422	0.980957	1.36893	47.1589	121.709	96.7403	62.3678	7.89592	1.13097	125.85	8.73414	0.808571	164.521	2.30886	2.08055
GEOREM	75.6	12.2	0.1	0.1	0.01	0.02	0	0	1.7	0	0.11	3.27	0	2.64	0.26	96.01
UI#2 ATHO-G 1	74.5298	11.8776	0.0795	3.104	0	0.0262	0	0.0085	1.7859	0	0.08	3.4437	0.0262	2.5759	0.2198	97.7513
	74.8772	11.9344	0.1097	3.0993	0.0228	0.0559	0	0	1.702	0.0515	0.079	3.3266	0	2.7677	0.2298	98.2337
	74.7062	11.7786	0.1256	3.3612	0	0.0493	0	0.0333	1.7885	0.0043	0.1003	3.2136	0.0489	2.6617	0.2163	98.0768
	75.1826	11.9035	0.1044	3.1628	0.0448	0.0405	0.0163	0.0331	1.6887	0	0.1322	3.3736	0.037	2.6479	0.2427	98.5822
	75.6079	12.1982	0.1419	3.2994	0.0147	0.0386	0	0	1.7015	0	0.1187	3.3641	0	2.6156	0.1871	99.2729
	74.8167	11.7157	0.0797	3.4306	0.176	0.0583	0.0259	0.068	1.7651	0	0.1024	3.4138	0.019	2.6375	0.2066	98.4281
	74.74	11.8396	0.11	3.522	0.068	0.0616	0.0592	0.0377	1.7636	0	0.1257	3.3143	0	2.7238	0.1957	98.5188
	74.3107	12.0225	0.115	3.3784	0	0.0417	0.0045	0.0042	1.6937	0	0.0811	3.402	0.0023	2.5879	0.2245	97.8592
	75.0718	11.9314	0.0987	3.4325	0	0.0611	0.0178	0.0331	1.7001	0	0.1004	3.49	0.0069	2.5383	0.1885	98.6569
	75.6941	11.9945	0.0985	3.985	0	0.0612	0.0413	0.0488	1.7377	0	0.0588	3.3852	0.0182	2.6751	0.2473	100.032
Avg.	74.9537	11.9196	0.1063	3.37752	0.03263	0.04944	0.0165	0.02667	1.73268	0.00558	0.09786	3.37269	0.01585	2.64314	0.21583
St. Dev.	0.44312	0.135012	0.019116	0.258294	0.0554735	0.0122011	0.0204435	0.0228615	0.0400127	0.0161911	0.0233402	0.0763236	0.0172548	0.0689317	0.0212431
1 r.s.d. %	0.591192	1.13269	17.9831	7.64744	170.008	24.6786	123.9	85.72	2.30929	290.164	23.8506	2.26299	108.863	2.60795	9.84251
GEOREM	77.51	11.71	0.01	4.19	0.15	0.09	0	0	0.52	0	0	1.23	0	4.82	0.19	100.42
UI Block 2 VG-568	77.0587	11.8735	0.0118	3.7789	0.062	0.082	0	0	0.4337	0.0481	0.0065	1.1794	0.0476	4.8749	0.0439	99.4565
	77.2007	11.8524	0.0252	3.6379	0.1835	0.0794	0	0.0168	0.4801	0	0.0184	1.1542	0.0023	4.8028	0.0741	99.4327
	77.4745	11.8389	0.0299	3.6658	0.1368	0.1065	0.0892	0.025	0.4559	0	0.0183	1.1918	0	4.8212	0.0558	99.8281
	76.6229	11.9395	0.022	3.5087	0.1736	0.1156	0	0.0827	0.4364	0.0528	0.0118	1.1722	0.0139	5.0268	0.092	99.1718
	77.6871	12.1609	0.0414	3.4969	0.2528	0.1163	0.0064	0.0204	0.4244	0.0235	0.0528	1.0571	0.0274	4.8796	0.0816	100.196
	76.9655	11.9174	0.0238	5.0443	0.1078	0.1007	0.0741	0.017	0.4532	0	0.0457	1.1721	0.0143	4.8369	0.064	100.769
	77.5323	11.9132	0.0358	3.5196	0.0537	0.0856	0.0161	0.0336	0.486	0.0311	0.0746	1.0977	0	4.7744	0.0688	99.6807
	77.0948	11.9429	0.0337	3.6148	0.1747	0.1017	0.0602	0.0584	0.4447	0.0009	0.0064	1.1275	0.014	4.8676	0.084	99.5298
	76.9475	11.78	0.0248	3.5653	0.1207	0.1068	0.0391	0	0.4534	0.0085	0.0245	1.1037	0.0093	4.7906	0.0561	98.9554
	78.2962	12.1319	0.0303	4.591	0.1331	0.1184	0.0412	0.0408	0.4756	0	0	1.1342	0.016	4.7052	0.0921	101.723
Avg.	77.288	11.9351	0.02787	3.84232	0.13987	0.1013	0.03263	0.02947	0.45434	0.01649	0.0259	1.13899	0.01448	4.838	0.07124
St. Dev.	0.474932	0.122263	0.00827165	0.531823	0.0595799	0.0144465	0.0332511	0.0257575	0.0207089	0.0210153	0.0241052	0.0430291	0.0143809	0.0850254	0.0163907
1 r.s.d. %	0.614496	1.0244	29.6794	13.8412	42.5966	14.2611	101.904	87.4025	4.55802	127.442	93.0702	3.77783	99.3157	1.75745	23.0078
			https://clas.uiowa.edu/ees/facilities/electron-microprobe-laboratory/analytical-standards/astimex-minerals/apatite

## Sheet: (3.6) Temperature
Glass	Glass Ca	Glass Al	Glass Si	Glass KO0.5	H2O	An#	Ab#	Mg#	T1 (K)	T1	T2 (K)	T2	T1-T2	T3	T4
sample	cation	cation	cation	cation	wt.%			Glass	Putirka (2005)	°C	Putirka (2008)	°C	<48 °C	Putirka (2008)	Putirka (2008)
									eq. 23 (Putirka 2008)		eq. 26			eq. 14	eq. 33
IIAU18-001-1-2	0.0545751	0.0932936	0.581095	0.0240306	0.5	0.607555	0.384331	0.0677963	1262.83	989.683	1338.55	1065.4	-75.7144	1002.16		-12.4764
IIAU18-001-3-1	0.0530232	0.106413	0.590062	0.0225642	0.5	0.608794	0.383068	0.0459304	1280.48	1007.33	1341.31	1068.16	-60.8295	988.116		19.219
IIAU18-001-5-2	0.035374	0.082719	0.591103	0.0296543	0.5	0.615865	0.375456	0.042093	1221.28	948.128	1327.06	1053.91	-105.787	1008.69		-60.5627
IIAU18-001-12-1	0.0664826	0.124086	0.606227	0.0302217	0.5	0.622439	0.370074	0.112057	1323.45	1050.3	1341.42	1068.27	-17.9755	980.979		69.3182
IIAU18-001-12-2	0.0410704	0.127977	0.598719	0.0192483	0.5	0.625974	0.366093	0.0475189	1293.79	1020.64	1342.87	1069.72	-49.0766	976.151		44.4882
IIAU18-001-16-1	0.0475613	0.124252	0.574318	0.0283483	0.5	0.63179	0.359302	0.0465856	1298.97	1025.82	1345.22	1072.07	-46.2491	995.419		30.398
IIUP15-023-7-1	0.0363222	0.11947	0.644551	0.0302749	0.5	0.675126	0.318492	0.0649508	1279.59	1006.44	1303.96	1030.81	-24.375	953.146		53.2931
IIUP15-023-9-1	0.0638142	0.115338	0.593561	0.0210625	0.5	0.65491	0.339228	0.0698559	1310.19	1037.04	1348.84	1075.69	-38.6525	972.02		65.0162
IIUP15-023-12-2	0.0307702	0.118333	0.655082	0.0238799	0.5	0.673981	0.320262	0.0522485	1268.5	995.353	1298.51	1025.36	-30.0032	936.764		58.5889
IIAU19-004-2-2	0.089533	0.127654	0.493449	0.00782022	0.5	0.579179	0.411594	0.296621	1350.08	1076.93	1384.32	1111.17	-34.2438	1126.8		-49.8777
IIAU19-004-2-1	0.0878784	0.129199	0.497821	0.0079406	0.5	0.598024	0.394008	0.245591	1352.15	1079	1385.93	1112.78	-33.7827	1101.43		-22.4304
IIAU19-004-3-1	0.0882296	0.129872	0.495296	0.00736379	0.5	0.659953	0.333409	0.288706	1358.71	1085.56	1386.54	1113.39	-27.8299	1123.24		-37.6707
IIAU19-004-3-2	0.0853494	0.127111	0.492941	0.00697205	0.5	0.599584	0.39237	0.241523	1346.44	1073.29	1382.2	1109.05	-35.758	1113.6		-40.3171
IIAU19-004-5-1	0.0750406	0.136525	0.494366	0.00920251	0.5	0.604754	0.388143	0.163569	1348.26	1075.11	1381.91	1108.76	-33.6511	1086.28		-11.1682
IIAU19-004-6-1	0.0854565	0.129778	0.518661	0.0146537	0.5	0.646141	0.347275	0.0756357	1354.38	1081.23	1383.11	1109.96	-28.7298	1002.47		78.7649
IIAU19-004-7-2	0.0796448	0.134125	0.49966	0.00875364	0.5	0.595783	0.396974	0.198178	1349.48	1076.33	1384.9	1111.75	-35.4229	1087.69		-11.363
IIAU19-004-9-1	0.0951642	0.107116	0.490611	0.0100819	0.5	0.633415	0.359411	0.349997	1329.21	1056.06	1365.38	1092.23	-36.1683	1172.77		-116.705
IIAU19-004-9-2	0.0815205	0.117729	0.508722	0.0109152	0.5	0.728863	0.266334	0.196973	1337.45	1064.3	1373.23	1100.08	-35.7811	1090.81		-26.507
IIAU18-006-7	0.0855878	0.13464	0.493267	0.00807606	0.5	0.680234	0.312777	0.254326	1364.21	1091.06	1387.84	1114.69	-23.632	1110.62		-19.5586
IIAU18-006-11-1	0.0905546	0.126592	0.486601	0.00755028	0.5	0.615402	0.377258	0.247029	1352.8	1079.65	1381.94	1108.79	-29.1443	1124.62		-44.9693
IIAU18-006-13-1	0.0901105	0.132498	0.494669	0.00684408	0.5	0.640098	0.352428	0.258687	1363.17	1090.02	1390.33	1117.18	-27.1597	1105.56		-15.5393
IIAU18-006-13-2	0.0762021	0.131428	0.501687	0.0104578	0.5	0.605593	0.385789	0.260281	1342.8	1069.65	1379.69	1106.54	-36.8845	1113.7		-44.0504
IIAU18-006-17-1	0.0830778	0.135339	0.500232	0.0117683	0.5	0.677998	0.316226	0.212335	1361.95	1088.8	1385.23	1112.08	-23.2767	1092.99		-4.19138
IIAU18-006-23-2	0.087346							0.323844							1116.39

## Sheet: (3.7) Compiled Geochem Data
Sample	Latitude	Longitude	Distance	Event	SiO2	TiO2	Al2O3	FeO	MnO	MgO	CaO	Na2O	K2O	P2O5	Li	B	Cr	Ni	Rb	Sr	Y	Zr	Nb	Cs	Ba	La	Ce	Pr	Nd	Sm	Eu	Gd	Tb	Dy	Ho	Er	Tm	Yb	Lu	Hf	Ta	Pb	Th	U
	WSG (84)	WSG (84)	km		wt. %	wt. %	wt. %	wt. %	wt. %	wt. %	wt. %	wt. %	wt. %	wt. %	ppm	ppm	ppm	ppm	ppm	ppm	ppm	ppm	ppm	ppm	ppm	ppm	ppm	ppm	ppm	ppm	ppm	ppm	ppm	ppm	ppm	ppm	ppm	ppm	ppm	ppm	ppm	ppm	ppm	ppm
Kuritani IA 2011*	N 65°3' 20.17"	W 17°33' 51.84"	8.3597	A'a 2	50.52	2.83	12.8	17.19	0.26	4.73	9.07	2.81	0.55	0.33	7.41	1.61	51.1	28.6	12.2	194	48	174	19.5	0.12	119	15.5	37.8	5.13	24.6	6.29	2.14	7.29	1.31	7.9	1.66	4.38	0.68	4.55	0.64	4.84	1.29	1.16	1.45	0.43
Kuritani IB 1904*	N 65°4' 8.04"	W 18°43' 49.08"	0.246868	Phh 3	50.93	2.87	12.79	17.22	0.26	4.63	8.93	2.8	0.57	0.33	7.52	1.65	41	22.4	13.3	196	49.7	185	19.2	0.13	127	16.6	40.6	5.58	25.8	6.78	2.19	7.7	1.34	8.4	1.76	4.66	0.7	4.78	0.68	5.02	1.33	1.25	1.53	0.46
Kuritani IA 1902	N 65˚4' 1.00"	W 16˚43' 50.00"	0.0442732	Vent	50.66	2.86	12.8	17.19	0.26	4.69	8.98	2.72	0.55	0.33
Kuritani IA 1901	N 65˚3' 59.00"	W 16˚43' 28.00"	0.177685	Vent	50.57	2.81	12.87	17.12	0.25	4.77	9.12	2.82	0.53	0.33
Kuritani IA 1931	N 65˚4' 3.00"	W 16˚38' 40.00"	4.49433	A'a 2	50.53	2.83	12.79	17.21	0.26	4.71	9.06	2.82	0.55	0.33			46.1	25.9
Kuritani IA 2004	N 65˚3' 35.00"	W 16˚37' 51.00"	5.07349	A'a 2	50.63	2.84	12.83	17.23	0.26	4.72	9.06	2.83	0.55	0.33			46.4	25.5
Thor. and Sig. 1962 2	2020-10-26	1961		A'a 1	50.31	2.98	13.1	15.61	0.23	4.88	8.87	2.86	0.53	0.27
Thor. And Sig 1962 3	2020-11-16	1961		Phh 2	50.33	2.94	12.23	16.26	0.27	4.99	8.95	2.81	0.68	0.28
